# Supplementary material for: Di-μ-but-2-enoato-bis­[diaqua­bis(but-2-enoato)neodymium(III)] 2,6-diamino­purine disolvate
Source: Acta Crystallogr Sect E Struct Rep Online. 2011 Aug 2;67(Pt 9):m1191–2. doi: 10.1107/S1600536811028558 (PMC3200908; doi:10.1107/S1600536811028558)
Supplement: Supplementary file 1 [file e-67-m1191-sup1.cif]

##############################################################################
#                                                                            #
# This CIF contains the data in a paper accepted for publication in          #
# Acta Crystallographica Section E. It conforms to the requirements of       #
# Notes for Authors for Acta Crystallographica Section E, and has been       #
# peer reviewed under the auspices of the IUCr Commission on Journals.       #
#                                                                            #
# Full details of the Crystallographic Information File format               #
# are given in the paper "The Crystallographic Information File (CIF):       #
# a New Standard Archive File for Crystallography" by S. R. Hall, F. H.      #
# Allen and I. D. Brown [Acta Cryst. (1991), A47, 655-685].                  #
#                                                                            #
# The current version of the core CIF dictionary is obtainable from          #
# ftp://ftp.iucr.org/pub/cif_core.dic.                                       #
#                                                                            #
# Software is freely available for graphical display of the structure(s)     #
# in this CIF. For information consult the CIF software page                 #
# http://www.iucr.org/resources/cif/software.                                #
#                                                                            #
# This file may be used for bona fide research purposes within the           #
# scientific community so long as proper attribution is given to the journal # 
# article from which it was obtained.                                        #
#                                                                            #
##############################################################################
data_global
_audit_creation_method     SHELXL
_journal_date_recd_electronic     2011-07-15
_journal_date_accepted     2011-07-16
_journal_name_full     'Acta Crystallographica, Section E'
_journal_year     2011
_journal_volume     67
_journal_issue      9
_journal_page_first     m1191
_journal_page_last     m1192
_journal_paper_category     QM
_journal_coeditor_code     BT5580
_publ_contact_author
;
 Baggio, Ricardo F.
 Departamento de F\'isica
 Comisi\'on Nacional de Energ\'ia At\'omica
 Av. gral Paz 1499
 1650 San Mart\'in, Buenos Aires, Argentina.
;
_publ_contact_author_email     baggio@cnea.gov.ar
_publ_contact_author_fax     54-11-6772_7121
_publ_contact_author_phone     54-11-6772_7109
_publ_section_title
;
Di-\m-but-2-enoato-bis[diaquabis(but-2-enoato)neodymium(III)]
2,6-diaminopurine disolvate
;
loop_
    _publ_author_name
    _publ_author_footnote
    _publ_author_address
    ' Atria, Ana Mar\'ia ' .
;
Facultad de Ciencias Qu\'imicas y Farmac\'euticas
Universidad de Chile
Casilla 233
Santiago
Chile
;
    'Astete, Alan ' .
;
Facultad de Ciencias Qu\'imicas y Farmac\'euticas
Universidad de Chile
Casilla 233
Santiago
Chile
;
    'Garland, Maria Teresa' .
;
Departamento de F\'isica
Facultad de Ciencias F\'isicas y Matem\'aticas
Universidad de Chile
Santiago de Chile, Chile
;
    'Baggio, Ricardo' .
;
Departamento de F\'isica, Centro At\'omico Constituyentes
Comisi\'on Nacional de Energ\'ia At\'omica
Buenos Aires, Argentina
;
data_I
_audit_creation_method     SHELXL-97
_chemical_name_systematic
;
Di-\m-but-2-enoato-bis[diaquabis(but-2-enoato)neodymium(III)]
2,6-diaminopurine disolvate
;
_chemical_name_common     ?
_chemical_formula_moiety     'C24 H38 Nd2 O16, 2(C5 H6 N6)'
_chemical_formula_sum     'C34 H50  N12 Nd2 O16'
_chemical_formula_iupac     '[Nd2 (C4 H5 O2)6 (H2 O)4], 2C5 H6 N6'
_chemical_formula_weight     1171.34
_chemical_melting_point     ?
_symmetry_cell_setting     triclinic
_symmetry_space_group_name_H-M     'P -1 '
_symmetry_space_group_name_Hall     '-P 1 '
loop_
    _symmetry_equiv_pos_as_xyz
    'x, y, z'
    '-x, -y, -z'
_cell_length_a     8.6441(2)
_cell_length_b     11.1173(3)
_cell_length_c     13.3944(3)
_cell_angle_alpha     101.230(9)
_cell_angle_beta     107.522(11)
_cell_angle_gamma     106.591(10)
_cell_volume     1119.51(15)
_cell_formula_units_Z     1
_cell_measurement_reflns_used     4220
_cell_measurement_theta_min     1.86
_cell_measurement_theta_max     25.70
_cell_measurement_temperature     150(2)
_exptl_crystal_description     block
_exptl_crystal_colour     colourless
_exptl_crystal_size_max     0.24
_exptl_crystal_size_mid     0.20
_exptl_crystal_size_min     0.14
_exptl_crystal_density_diffrn     1.737
_exptl_crystal_density_meas     ?
_exptl_crystal_density_method     'not measured'
_exptl_crystal_F_000     586
_exptl_absorpt_coefficient_mu     2.374
_exptl_absorpt_correction_type     multi-scan
_exptl_absorpt_process_details     '(SADABS;Bruker, 2002)'
_exptl_absorpt_correction_T_min     .57
_exptl_absorpt_correction_T_max     .72
_diffrn_ambient_temperature     150(2)
_diffrn_radiation_type     MoK\a
_diffrn_radiation_wavelength     0.71073
_diffrn_radiation_source     'fine-focus sealed tube'
_diffrn_radiation_monochromator     graphite
_diffrn_measurement_device_type     'Bruker SMART CCD area-detector'
_diffrn_measurement_method     'phi and omega scans'
_diffrn_detector_area_resol_mean     ?
_diffrn_reflns_number     9674
_diffrn_reflns_av_R_equivalents     0.0114
_diffrn_reflns_av_sigmaI/netI     0.0194
_diffrn_reflns_theta_min     1.68
_diffrn_reflns_theta_max     28.26
_diffrn_reflns_theta_full     25.00
_diffrn_measured_fraction_theta_max     0.893
_diffrn_measured_fraction_theta_full     0.994
_diffrn_reflns_limit_h_min     -11
_diffrn_reflns_limit_h_max     11
_diffrn_reflns_limit_k_min     -13
_diffrn_reflns_limit_k_max     14
_diffrn_reflns_limit_l_min     -17
_diffrn_reflns_limit_l_max     17
_diffrn_standards_number     0
_diffrn_standards_interval_count     ?
_diffrn_standards_interval_time     ?
_diffrn_standards_decay_%     ?
_reflns_number_total     4941
_reflns_number_gt     4663
_reflns_threshold_expression     I>2\s(I)
_refine_ls_structure_factor_coef     Fsqd
_refine_ls_matrix_type     full
_refine_ls_R_factor_all     0.0258
_refine_ls_R_factor_gt     0.0239
_refine_ls_wR_factor_gt     0.0593
_refine_ls_wR_factor_ref     0.0607
_refine_ls_goodness_of_fit_ref     1.074
_refine_ls_restrained_S_all     1.074
_refine_ls_number_reflns     4941
_refine_ls_number_parameters     292
_refine_ls_number_restraints     0
_refine_ls_hydrogen_treatment     constr
_refine_ls_weighting_scheme     calc
_refine_ls_weighting_details
         'calc w=1/[\s^2^(Fo^2^)+(0.0304P)^2^+1.1713P] where P=(Fo^2^+2Fc^2^)/3'
_atom_sites_solution_hydrogens     geom
_atom_sites_solution_primary     direct
_atom_sites_solution_secondary     difmap
_refine_ls_shift/su_max     0.001
_refine_ls_shift/su_mean     0.000
_refine_diff_density_max     1.293
_refine_diff_density_min     -0.846
_refine_ls_extinction_method     none
_refine_ls_extinction_coef     ?
loop_
    _atom_type_symbol
    _atom_type_description
    _atom_type_scat_dispersion_real
    _atom_type_scat_dispersion_imag
    _atom_type_scat_source
    'C' 'C' 0.0033 0.0016
                         'International Tables Vol C Tables 4.2.6.8 and 6.1.1.4'
    'H' 'H' 0.0000 0.0000
                         'International Tables Vol C Tables 4.2.6.8 and 6.1.1.4'
    'N' 'N' 0.0061 0.0033
                         'International Tables Vol C Tables 4.2.6.8 and 6.1.1.4'
    'O' 'O' 0.0106 0.0060
                         'International Tables Vol C Tables 4.2.6.8 and 6.1.1.4'
    'Nd' 'Nd' -0.1943 3.0179
                         'International Tables Vol C Tables 4.2.6.8 and 6.1.1.4'
_computing_data_collection     'SMART-NT (Bruker, 2001)'
_computing_cell_refinement     'SAINT-NT (Bruker, 2002)'
_computing_data_reduction     'SAINT-NT'
_computing_structure_solution     'SHELXS97 (Sheldrick, 2008)'
_computing_structure_refinement     'SHELXL97 (Sheldrick, 2008)'
_computing_molecular_graphics     'SHELXTL-NT (Sheldrick, 2008)'
_computing_publication_material
;
SHELXTL-NT (Sheldrick, 2008) and PLATON (Spek, 2009)
;
loop_
    _atom_site_type_symbol
    _atom_site_label
    _atom_site_fract_x
    _atom_site_fract_y
    _atom_site_fract_z
    _atom_site_U_iso_or_equiv
    _atom_site_adp_type
    _atom_site_calc_flag
    _atom_site_refinement_flags
    _atom_site_occupancy
    _atom_site_symmetry_multiplicity
    _atom_site_disorder_assembly
    _atom_site_disorder_group
    Nd Nd1 0.260333(17) 0.113788(13) 0.062493(11) 0.02382(5) Uani d . 1 1 . .
    O O11 0.1168(3) 0.2601(2) 0.11102(18) 0.0352(4) Uani d . 1 1 . .
    O O21 0.2709(3) 0.3212(2) 0.01582(17) 0.0359(5) Uani d . 1 1 . .
    C C11 0.1849(4) 0.3454(3) 0.0708(2) 0.0305(6) Uani d . 1 1 . .
    C C21 0.1654(4) 0.4734(3) 0.0913(3) 0.0398(7) Uani d . 1 1 . .
    H H21 0.2010 0.5305 0.0514 0.048 Uiso calc R 1 1 . .
    C C31 0.1017(5) 0.5111(4) 0.1615(3) 0.0495(9) Uani d . 1 1 . .
    H H31 0.0616 0.4502 0.1974 0.059 Uiso calc R 1 1 . .
    C C41 0.0853(6) 0.6405(4) 0.1915(4) 0.0722(13) Uani d . 1 1 . .
    H H41A 0.1315 0.6946 0.1499 0.108 Uiso calc R 1 1 . .
    H H41B 0.1513 0.6850 0.2705 0.108 Uiso calc R 1 1 . .
    H H41C -0.0379 0.6278 0.1741 0.108 Uiso calc R 1 1 . .
    O O12 0.5504(3) 0.1008(2) 0.16470(18) 0.0385(5) Uani d . 1 1 . .
    O O22 0.5282(3) 0.2922(2) 0.19938(18) 0.0376(5) Uani d . 1 1 . .
    C C12 0.6183(4) 0.2221(3) 0.2132(2) 0.0326(6) Uani d . 1 1 . .
    C C22 0.8009(5) 0.2872(5) 0.2872(3) 0.0562(10) Uani d . 1 1 . .
    H H22 0.8379 0.3779 0.3263 0.067 Uiso calc R 1 1 . .
    C C32 0.9095(6) 0.2381(5) 0.3037(4) 0.0692(12) Uani d . 1 1 . .
    H H32 0.8756 0.1472 0.2663 0.083 Uiso calc R 1 1 . .
    C C42 1.0982(6) 0.3138(8) 0.3813(5) 0.116(3) Uani d . 1 1 . .
    H H42A 1.1107 0.4015 0.4223 0.174 Uiso calc R 1 1 . .
    H H42B 1.1731 0.3228 0.3388 0.174 Uiso calc R 1 1 . .
    H H42C 1.1328 0.2659 0.4330 0.174 Uiso calc R 1 1 . .
    O O13 0.2514(3) 0.0698(2) 0.23400(17) 0.0367(5) Uani d . 1 1 . .
    O O23 0.0035(2) -0.02354(19) 0.09761(15) 0.0305(4) Uani d . 1 1 . .
    C C13 0.0973(3) -0.0041(3) 0.1969(2) 0.0271(5) Uani d . 1 1 . .
    C C23 0.0184(4) -0.0740(3) 0.2616(2) 0.0352(6) Uani d . 1 1 . .
    H H23 -0.1026 -0.1264 0.2294 0.042 Uiso calc R 1 1 . .
    C C33 0.1062(4) -0.0674(3) 0.3606(3) 0.0392(7) Uani d . 1 1 . .
    H H33 0.2243 -0.0081 0.3937 0.047 Uiso calc R 1 1 . .
    C C43 0.0379(5) -0.1449(4) 0.4274(3) 0.0576(10) Uani d . 1 1 . .
    H H43A -0.0858 -0.1991 0.3856 0.086 Uiso calc R 1 1 . .
    H H43B 0.0512 -0.0845 0.4960 0.086 Uiso calc R 1 1 . .
    H H43C 0.1034 -0.2020 0.4444 0.086 Uiso calc R 1 1 . .
    O O1W 0.2282(3) -0.1192(2) -0.00386(19) 0.0403(5) Uani d . 1 1 . .
    H H1WA 0.1293 -0.1771 -0.0462 0.048 Uiso d R 1 1 . .
    H H1WB 0.3099 -0.1466 -0.0023 0.048 Uiso d R 1 1 . .
    O O2W 0.4103(3) 0.1137(2) -0.06425(18) 0.0369(5) Uani d . 1 1 . .
    H H2WA 0.4049 0.0384 -0.0961 0.044 Uiso d R 1 1 . .
    H H2WB 0.4146 0.1621 -0.1056 0.044 Uiso d R 1 1 . .
    N N1 0.5071(3) 0.8157(2) 0.4590(2) 0.0354(5) Uani d . 1 1 . .
    C C2 0.5012(4) 0.6968(3) 0.4716(2) 0.0352(6) Uani d . 1 1 . .
    N N2 0.4739(4) 0.6752(3) 0.5609(2) 0.0506(7) Uani d . 1 1 . .
    H H2A 0.4928 0.6065 0.5776 0.061 Uiso d R 1 1 . .
    H H2B 0.5222 0.7482 0.6167 0.061 Uiso d R 1 1 . .
    N N3 0.5160(3) 0.5994(2) 0.4061(2) 0.0338(5) Uani d . 1 1 . .
    C C4 0.5414(4) 0.6308(3) 0.3204(2) 0.0300(6) Uani d . 1 1 . .
    C C5 0.5486(4) 0.7467(3) 0.2965(2) 0.0304(6) Uani d . 1 1 . .
    C C6 0.5307(4) 0.8426(3) 0.3711(2) 0.0319(6) Uani d . 1 1 . .
    N N6 0.5395(4) 0.9612(3) 0.3599(2) 0.0425(6) Uani d . 1 1 . .
    H H6A 0.5220 1.0164 0.4081 0.051 Uiso d R 1 1 . .
    H H6B 0.5347 0.9734 0.2962 0.051 Uiso d R 1 1 . .
    N N7 0.5774(3) 0.7426(2) 0.2006(2) 0.0359(5) Uani d . 1 1 . .
    C C8 0.5872(4) 0.6272(3) 0.1702(3) 0.0373(7) Uani d . 1 1 . .
    H H8 0.6058 0.5959 0.1052 0.045 Uiso calc R 1 1 . .
    N N9 0.5685(3) 0.5568(2) 0.2398(2) 0.0345(5) Uani d . 1 1 . .
    H H9 0.5731 0.4778 0.2338 0.041 Uiso calc R 1 1 . .
loop_
    _atom_site_aniso_label
    _atom_site_aniso_U_11
    _atom_site_aniso_U_22
    _atom_site_aniso_U_33
    _atom_site_aniso_U_12
    _atom_site_aniso_U_13
    _atom_site_aniso_U_23
    Nd1 0.02283(8) 0.02416(8) 0.02502(8) 0.00972(6) 0.00944(6) 0.00655(6)
    O11 0.0376(11) 0.0296(10) 0.0449(12) 0.0148(9) 0.0221(10) 0.0113(9)
    O21 0.0419(12) 0.0363(11) 0.0393(11) 0.0197(9) 0.0209(10) 0.0157(9)
    C11 0.0264(13) 0.0292(14) 0.0300(14) 0.0112(11) 0.0047(11) 0.0044(11)
    C21 0.0367(16) 0.0324(16) 0.0485(18) 0.0168(13) 0.0110(14) 0.0110(14)
    C31 0.048(2) 0.0411(19) 0.052(2) 0.0232(16) 0.0112(16) 0.0028(16)
    C41 0.071(3) 0.058(3) 0.078(3) 0.043(2) 0.012(2) -0.006(2)
    O12 0.0328(11) 0.0375(12) 0.0443(12) 0.0196(9) 0.0105(9) 0.0073(10)
    O22 0.0350(11) 0.0269(10) 0.0421(12) 0.0099(9) 0.0076(9) 0.0048(9)
    C12 0.0302(14) 0.0379(16) 0.0277(14) 0.0093(12) 0.0122(11) 0.0088(12)
    C22 0.0336(18) 0.075(3) 0.050(2) 0.0154(18) 0.0088(16) 0.0157(19)
    C32 0.052(2) 0.088(3) 0.064(3) 0.025(2) 0.018(2) 0.023(2)
    C42 0.039(2) 0.206(8) 0.091(4) 0.027(3) 0.008(2) 0.074(5)
    O13 0.0275(10) 0.0437(12) 0.0300(10) 0.0035(9) 0.0071(8) 0.0129(9)
    O23 0.0285(10) 0.0339(10) 0.0267(10) 0.0101(8) 0.0081(8) 0.0098(8)
    C13 0.0290(13) 0.0274(13) 0.0267(13) 0.0125(11) 0.0114(11) 0.0079(11)
    C23 0.0292(14) 0.0385(16) 0.0360(15) 0.0079(12) 0.0128(12) 0.0135(13)
    C33 0.0384(16) 0.0445(18) 0.0335(16) 0.0115(14) 0.0151(13) 0.0127(14)
    C43 0.062(2) 0.071(3) 0.045(2) 0.019(2) 0.0251(18) 0.0310(19)
    O1W 0.0308(11) 0.0298(11) 0.0576(14) 0.0131(9) 0.0163(10) 0.0052(10)
    O2W 0.0533(13) 0.0362(11) 0.0409(12) 0.0258(10) 0.0301(10) 0.0202(9)
    N1 0.0407(14) 0.0333(13) 0.0329(13) 0.0153(11) 0.0132(11) 0.0108(10)
    C2 0.0371(15) 0.0354(15) 0.0302(14) 0.0103(13) 0.0112(12) 0.0113(12)
    N2 0.076(2) 0.0489(17) 0.0386(15) 0.0263(16) 0.0296(15) 0.0204(13)
    N3 0.0387(13) 0.0323(13) 0.0314(12) 0.0118(11) 0.0132(11) 0.0141(10)
    C4 0.0281(13) 0.0278(14) 0.0297(14) 0.0076(11) 0.0087(11) 0.0074(11)
    C5 0.0295(13) 0.0283(14) 0.0311(14) 0.0077(11) 0.0103(11) 0.0107(11)
    C6 0.0303(14) 0.0289(14) 0.0343(15) 0.0098(11) 0.0097(12) 0.0107(12)
    N6 0.0630(18) 0.0351(14) 0.0426(15) 0.0268(13) 0.0256(14) 0.0179(12)
    N7 0.0424(14) 0.0322(13) 0.0364(13) 0.0124(11) 0.0186(11) 0.0137(11)
    C8 0.0430(17) 0.0349(16) 0.0358(16) 0.0118(13) 0.0201(13) 0.0104(13)
    N9 0.0401(13) 0.0293(12) 0.0363(13) 0.0136(11) 0.0162(11) 0.0106(10)
_geom_special_details
;
All e.s.d.'s (except the e.s.d. in the dihedral angle between two l.s. planes)
are estimated using the full covariance matrix. The cell e.s.d.'s are taken
into account individually in the estimation of e.s.d.'s in distances, angles
and torsion angles; correlations between e.s.d.'s in cell parameters are only
used when they are defined by crystal symmetry. An approximate (isotropic)
treatment of cell e.s.d.'s is used for estimating e.s.d.'s involving l.s.
planes.
;
loop_
    _geom_bond_atom_site_label_1
    _geom_bond_atom_site_label_2
    _geom_bond_site_symmetry_2
    _geom_bond_distance
    _geom_bond_publ_flag
    Nd1 O23 2 2.3912(18) ?
    Nd1 O11 . 2.415(2) ?
    Nd1 O2W . 2.426(2) ?
    Nd1 O13 . 2.459(2) ?
    Nd1 O22 . 2.462(2) ?
    Nd1 O1W . 2.474(2) ?
    Nd1 O21 . 2.489(2) ?
    Nd1 O12 . 2.530(2) ?
    Nd1 O23 . 2.5402(19) ?
    O11 C11 . 1.268(4) ?
    O21 C11 . 1.238(3) ?
    C11 C21 . 1.463(4) ?
    C21 C31 . 1.286(5) ?
    C21 H21 . 0.9500 ?
    C31 C41 . 1.475(5) ?
    C31 H31 . 0.9500 ?
    C41 H41A . 0.9800 ?
    C41 H41B . 0.9800 ?
    C41 H41C . 0.9800 ?
    O12 C12 . 1.250(4) ?
    O22 C12 . 1.250(4) ?
    C12 C22 . 1.457(4) ?
    C22 C32 . 1.202(6) ?
    C22 H22 . 0.9500 ?
    C32 C42 . 1.518(6) ?
    C32 H32 . 0.9500 ?
    C42 H42A . 0.9800 ?
    C42 H42B . 0.9800 ?
    C42 H42C . 0.9800 ?
    O13 C13 . 1.231(3) ?
    O23 C13 . 1.269(3) ?
    O23 Nd1 2 2.3912(18) ?
    C13 C23 . 1.461(4) ?
    C23 C33 . 1.290(4) ?
    C23 H23 . 0.9500 ?
    C33 C43 . 1.489(5) ?
    C33 H33 . 0.9500 ?
    C43 H43A . 0.9800 ?
    C43 H43B . 0.9800 ?
    C43 H43C . 0.9800 ?
    O1W H1WA . 0.8474 ?
    O1W H1WB . 0.8415 ?
    O2W H2WA . 0.8435 ?
    O2W H2WB . 0.8453 ?
    N1 C6 . 1.328(4) ?
    N1 C2 . 1.353(4) ?
    C2 N3 . 1.317(4) ?
    C2 N2 . 1.339(4) ?
    N2 H2A . 0.8800 ?
    N2 H2B . 0.8800 ?
    N3 C4 . 1.323(4) ?
    C4 N9 . 1.346(4) ?
    C4 C5 . 1.376(4) ?
    C5 N7 . 1.374(4) ?
    C5 C6 . 1.390(4) ?
    C6 N6 . 1.339(4) ?
    N6 H6A . 0.8800 ?
    N6 H6B . 0.8800 ?
    N7 C8 . 1.303(4) ?
    C8 N9 . 1.346(4) ?
    C8 H8 . 0.9500 ?
    N9 H9 . 0.8800 ?
loop_
    _geom_angle_atom_site_label_1
    _geom_angle_atom_site_label_2
    _geom_angle_atom_site_label_3
    _geom_angle_site_symmetry_1
    _geom_angle_site_symmetry_3
    _geom_angle
    _geom_angle_publ_flag
    O23 Nd1 O11 2 . 80.44(7) ?
    O23 Nd1 O2W 2 . 86.10(7) ?
    O11 Nd1 O2W . . 128.71(7) ?
    O23 Nd1 O13 2 . 118.74(6) ?
    O11 Nd1 O13 . . 81.64(7) ?
    O2W Nd1 O13 . . 145.49(7) ?
    O23 Nd1 O22 2 . 154.36(7) ?
    O11 Nd1 O22 . . 84.47(7) ?
    O2W Nd1 O22 . . 87.34(8) ?
    O13 Nd1 O22 . . 78.97(7) ?
    O23 Nd1 O1W 2 . 77.04(7) ?
    O11 Nd1 O1W . . 145.13(7) ?
    O2W Nd1 O1W . . 75.96(7) ?
    O13 Nd1 O1W . . 86.25(8) ?
    O22 Nd1 O1W . . 125.07(7) ?
    O23 Nd1 O21 2 . 82.11(7) ?
    O11 Nd1 O21 . . 52.48(7) ?
    O2W Nd1 O21 . . 76.82(7) ?
    O13 Nd1 O21 . . 126.93(7) ?
    O22 Nd1 O21 . . 72.27(7) ?
    O1W Nd1 O21 . . 146.56(8) ?
    O23 Nd1 O12 2 . 147.82(7) ?
    O11 Nd1 O12 . . 131.72(7) ?
    O2W Nd1 O12 . . 74.11(7) ?
    O13 Nd1 O12 . . 72.59(7) ?
    O22 Nd1 O12 . . 51.36(7) ?
    O1W Nd1 O12 . . 73.72(7) ?
    O21 Nd1 O12 . . 116.47(7) ?
    O23 Nd1 O23 2 . 67.74(7) ?
    O11 Nd1 O23 . . 73.71(7) ?
    O2W Nd1 O23 . . 143.16(7) ?
    O13 Nd1 O23 . . 51.01(6) ?
    O22 Nd1 O23 . . 127.16(7) ?
    O1W Nd1 O23 . . 73.26(7) ?
    O21 Nd1 O23 . . 121.93(6) ?
    O12 Nd1 O23 . . 115.04(7) ?
    C11 O11 Nd1 . . 94.84(16) ?
    C11 O21 Nd1 . . 92.12(17) ?
    O21 C11 O11 . . 119.9(3) ?
    O21 C11 C21 . . 119.9(3) ?
    O11 C11 C21 . . 120.1(3) ?
    C31 C21 C11 . . 122.2(3) ?
    C31 C21 H21 . . 118.9 ?
    C11 C21 H21 . . 118.9 ?
    C21 C31 C41 . . 125.9(4) ?
    C21 C31 H31 . . 117.0 ?
    C41 C31 H31 . . 117.0 ?
    C31 C41 H41A . . 109.5 ?
    C31 C41 H41B . . 109.5 ?
    H41A C41 H41B . . 109.5 ?
    C31 C41 H41C . . 109.5 ?
    H41A C41 H41C . . 109.5 ?
    H41B C41 H41C . . 109.5 ?
    C12 O12 Nd1 . . 92.73(17) ?
    C12 O22 Nd1 . . 95.96(17) ?
    O22 C12 O12 . . 119.8(3) ?
    O22 C12 C22 . . 117.6(3) ?
    O12 C12 C22 . . 122.6(3) ?
    C32 C22 C12 . . 126.7(5) ?
    C32 C22 H22 . . 116.6 ?
    C12 C22 H22 . . 116.6 ?
    C22 C32 C42 . . 123.4(6) ?
    C22 C32 H32 . . 118.3 ?
    C42 C32 H32 . . 118.3 ?
    C32 C42 H42A . . 109.5 ?
    C32 C42 H42B . . 109.5 ?
    H42A C42 H42B . . 109.5 ?
    C32 C42 H42C . . 109.5 ?
    H42A C42 H42C . . 109.5 ?
    H42B C42 H42C . . 109.5 ?
    C13 O13 Nd1 . . 97.38(17) ?
    C13 O23 Nd1 . 2 155.29(18) ?
    C13 O23 Nd1 . . 92.44(16) ?
    Nd1 O23 Nd1 2 . 112.26(7) ?
    O13 C13 O23 . . 119.0(3) ?
    O13 C13 C23 . . 122.6(3) ?
    O23 C13 C23 . . 118.4(2) ?
    C33 C23 C13 . . 122.7(3) ?
    C33 C23 H23 . . 118.6 ?
    C13 C23 H23 . . 118.6 ?
    C23 C33 C43 . . 125.5(3) ?
    C23 C33 H33 . . 117.3 ?
    C43 C33 H33 . . 117.3 ?
    C33 C43 H43A . . 109.5 ?
    C33 C43 H43B . . 109.5 ?
    H43A C43 H43B . . 109.5 ?
    C33 C43 H43C . . 109.5 ?
    H43A C43 H43C . . 109.5 ?
    H43B C43 H43C . . 109.5 ?
    Nd1 O1W H1WA . . 120.1 ?
    Nd1 O1W H1WB . . 125.9 ?
    H1WA O1W H1WB . . 112.2 ?
    Nd1 O2W H2WA . . 114.2 ?
    Nd1 O2W H2WB . . 125.8 ?
    H2WA O2W H2WB . . 110.5 ?
    C6 N1 C2 . . 118.7(3) ?
    N3 C2 N2 . . 116.3(3) ?
    N3 C2 N1 . . 128.0(3) ?
    N2 C2 N1 . . 115.7(3) ?
    C2 N2 H2A . . 116.1 ?
    C2 N2 H2B . . 111.5 ?
    H2A N2 H2B . . 114.5 ?
    C2 N3 C4 . . 111.3(3) ?
    N3 C4 N9 . . 127.0(3) ?
    N3 C4 C5 . . 127.0(3) ?
    N9 C4 C5 . . 105.9(3) ?
    N7 C5 C4 . . 109.9(3) ?
    N7 C5 C6 . . 133.2(3) ?
    C4 C5 C6 . . 116.8(3) ?
    N1 C6 N6 . . 118.6(3) ?
    N1 C6 C5 . . 118.1(3) ?
    N6 C6 C5 . . 123.3(3) ?
    C6 N6 H6A . . 119.2 ?
    C6 N6 H6B . . 118.3 ?
    H6A N6 H6B . . 120.5 ?
    C8 N7 C5 . . 104.0(2) ?
    N7 C8 N9 . . 113.4(3) ?
    N7 C8 H8 . . 123.3 ?
    N9 C8 H8 . . 123.3 ?
    C8 N9 C4 . . 106.7(3) ?
    C8 N9 H9 . . 126.7 ?
    C4 N9 H9 . . 126.7 ?
loop_
    _geom_torsion_atom_site_label_1
    _geom_torsion_atom_site_label_2
    _geom_torsion_atom_site_label_3
    _geom_torsion_atom_site_label_4
    _geom_torsion_site_symmetry_1
    _geom_torsion_site_symmetry_2
    _geom_torsion_site_symmetry_3
    _geom_torsion_site_symmetry_4
    _geom_torsion
    _geom_torsion_publ_flag
    O23 Nd1 O11 C11 2 . . . -91.82(17) ?
    O2W Nd1 O11 C11 . . . . -14.7(2) ?
    O13 Nd1 O11 C11 . . . . 147.00(17) ?
    O22 Nd1 O11 C11 . . . . 67.38(17) ?
    O1W Nd1 O11 C11 . . . . -142.05(17) ?
    O21 Nd1 O11 C11 . . . . -4.47(15) ?
    O12 Nd1 O11 C11 . . . . 89.43(18) ?
    O23 Nd1 O11 C11 . . . . -161.28(18) ?
    O23 Nd1 O21 C11 2 . . . 88.54(17) ?
    O11 Nd1 O21 C11 . . . . 4.57(16) ?
    O2W Nd1 O21 C11 . . . . 176.36(18) ?
    O13 Nd1 O21 C11 . . . . -31.7(2) ?
    O22 Nd1 O21 C11 . . . . -92.21(17) ?
    O1W Nd1 O21 C11 . . . . 140.16(17) ?
    O12 Nd1 O21 C11 . . . . -119.15(17) ?
    O23 Nd1 O21 C11 . . . . 31.01(19) ?
    Nd1 O21 C11 O11 . . . . -8.0(3) ?
    Nd1 O21 C11 C21 . . . . 170.7(2) ?
    Nd1 O11 C11 O21 . . . . 8.2(3) ?
    Nd1 O11 C11 C21 . . . . -170.4(2) ?
    O21 C11 C21 C31 . . . . -168.8(3) ?
    O11 C11 C21 C31 . . . . 9.8(5) ?
    C11 C21 C31 C41 . . . . 176.8(3) ?
    O23 Nd1 O12 C12 2 . . . 151.90(16) ?
    O11 Nd1 O12 C12 . . . . -30.4(2) ?
    O2W Nd1 O12 C12 . . . . 97.70(18) ?
    O13 Nd1 O12 C12 . . . . -91.49(18) ?
    O22 Nd1 O12 C12 . . . . -1.83(16) ?
    O1W Nd1 O12 C12 . . . . 177.35(19) ?
    O21 Nd1 O12 C12 . . . . 31.69(19) ?
    O23 Nd1 O12 C12 . . . . -120.53(17) ?
    O23 Nd1 O22 C12 2 . . . -145.16(18) ?
    O11 Nd1 O22 C12 . . . . 160.82(18) ?
    O2W Nd1 O22 C12 . . . . -69.88(18) ?
    O13 Nd1 O22 C12 . . . . 78.28(18) ?
    O1W Nd1 O22 C12 . . . . 0.9(2) ?
    O21 Nd1 O22 C12 . . . . -146.88(19) ?
    O12 Nd1 O22 C12 . . . . 1.84(16) ?
    O23 Nd1 O22 C12 . . . . 96.09(18) ?
    Nd1 O22 C12 O12 . . . . -3.4(3) ?
    Nd1 O22 C12 C22 . . . . 176.9(3) ?
    Nd1 O12 C12 O22 . . . . 3.3(3) ?
    Nd1 O12 C12 C22 . . . . -177.1(3) ?
    O22 C12 C22 C32 . . . . -173.8(4) ?
    O12 C12 C22 C32 . . . . 6.5(6) ?
    C12 C22 C32 C42 . . . . 179.2(4) ?
    O23 Nd1 O13 C13 2 . . . 3.9(2) ?
    O11 Nd1 O13 C13 . . . . 78.10(18) ?
    O2W Nd1 O13 C13 . . . . -127.48(18) ?
    O22 Nd1 O13 C13 . . . . 164.05(19) ?
    O1W Nd1 O13 C13 . . . . -69.12(18) ?
    O21 Nd1 O13 C13 . . . . 106.38(18) ?
    O12 Nd1 O13 C13 . . . . -143.22(19) ?
    O23 Nd1 O13 C13 . . . . 2.32(16) ?
    O23 Nd1 O23 C13 2 . . . 179.2(2) ?
    O11 Nd1 O23 C13 . . . . -94.62(16) ?
    O2W Nd1 O23 C13 . . . . 131.21(16) ?
    O13 Nd1 O23 C13 . . . . -2.24(15) ?
    O22 Nd1 O23 C13 . . . . -24.95(18) ?
    O1W Nd1 O23 C13 . . . . 96.72(16) ?
    O21 Nd1 O23 C13 . . . . -116.22(16) ?
    O12 Nd1 O23 C13 . . . . 34.34(17) ?
    O23 Nd1 O23 Nd1 2 . . 2 0.0 ?
    O11 Nd1 O23 Nd1 . . . 2 86.13(9) ?
    O2W Nd1 O23 Nd1 . . . 2 -48.03(14) ?
    O13 Nd1 O23 Nd1 . . . 2 178.52(13) ?
    O22 Nd1 O23 Nd1 . . . 2 155.80(7) ?
    O1W Nd1 O23 Nd1 . . . 2 -82.53(9) ?
    O21 Nd1 O23 Nd1 . . . 2 64.54(10) ?
    O12 Nd1 O23 Nd1 . . . 2 -144.91(8) ?
    Nd1 O13 C13 O23 . . . . -4.1(3) ?
    Nd1 O13 C13 C23 . . . . 174.0(2) ?
    Nd1 O23 C13 O13 2 . . . -177.7(3) ?
    Nd1 O23 C13 O13 . . . . 4.0(3) ?
    Nd1 O23 C13 C23 2 . . . 4.1(6) ?
    Nd1 O23 C13 C23 . . . . -174.3(2) ?
    O13 C13 C23 C33 . . . . -2.9(5) ?
    O23 C13 C23 C33 . . . . 175.2(3) ?
    C13 C23 C33 C43 . . . . -174.3(3) ?
    C6 N1 C2 N3 . . . . -0.1(5) ?
    C6 N1 C2 N2 . . . . -178.9(3) ?
    N2 C2 N3 C4 . . . . 179.6(3) ?
    N1 C2 N3 C4 . . . . 0.8(5) ?
    C2 N3 C4 N9 . . . . 177.3(3) ?
    C2 N3 C4 C5 . . . . -1.5(4) ?
    N3 C4 C5 N7 . . . . 179.9(3) ?
    N9 C4 C5 N7 . . . . 0.9(3) ?
    N3 C4 C5 C6 . . . . 1.4(4) ?
    N9 C4 C5 C6 . . . . -177.6(3) ?
    C2 N1 C6 N6 . . . . -178.8(3) ?
    C2 N1 C6 C5 . . . . -0.2(4) ?
    N7 C5 C6 N1 . . . . -178.5(3) ?
    C4 C5 C6 N1 . . . . -0.4(4) ?
    N7 C5 C6 N6 . . . . 0.1(5) ?
    C4 C5 C6 N6 . . . . 178.2(3) ?
    C4 C5 N7 C8 . . . . -0.2(3) ?
    C6 C5 N7 C8 . . . . 178.0(3) ?
    C5 N7 C8 N9 . . . . -0.6(4) ?
    N7 C8 N9 C4 . . . . 1.1(4) ?
    N3 C4 N9 C8 . . . . 179.8(3) ?
    C5 C4 N9 C8 . . . . -1.2(3) ?
loop_
    _geom_hbond_atom_site_label_D
    _geom_hbond_atom_site_label_H
    _geom_hbond_atom_site_label_A
    _geom_hbond_site_symmetry_A
    _geom_hbond_distance_DH
    _geom_hbond_distance_HA
    _geom_hbond_distance_DA
    _geom_hbond_angle_DHA
    N9 H9 O22 . 0.88 1.92 2.784(3) 166.9
    N6 H6B O12 1_565 0.88 2.48 3.301(4) 156.3
    N6 H6A N1 2_676 0.88 2.44 3.319(4) 175.2
    N2 H2A N3 2_666 0.88 2.32 3.190(4) 168.0
    N2 H2B O13 2_666 0.88 2.39 3.228(4) 158.3
    O1W H1WB O2W 2_655 0.84 2.20 2.959(3) 149.6
    O1W H1WA O11 2 0.85 1.89 2.699(3) 158.4
    O2W H2WB N7 2_665 0.85 1.81 2.656(3) 176.5
    O2W H2WA O12 2_655 0.84 1.84 2.665(3) 164.9
    C8 H8 O21 2_665 0.95 2.38 3.168(4) 139.8
    C23 H23 N7 1_445 0.95 2.60 3.521(4) 163.4
    C33 H33 N1 2_666 0.95 2.57 3.465(4) 156.4
_iucr_refine_instructions_details
;
TITL Nd-Crot-dpa in P-1
CELL 0.71073   8.6441  11.1173  13.3944 101.234 107.521 106.587
ZERR   2   0.0002   0.0003   0.0003   0.000   0.000   0.000
LATT 1
SFAC C  H  N  O  Nd
UNIT 34 50 12 16 2
L.S. 20
ACTA 50
BOND $H
FMAP 2
PLAN 5
CONF
CONN 12 1.5 Nd1
HTAB N9    O22
HTAB N6    O12_$2
HTAB N6    N1_$4
HTAB N2    N3_$5
HTAB N2    O13_$5
HTAB O1W   O2W_$6
HTAB O1W   O11_$3
HTAB O2W   N7_$7
HTAB O2W   O12_$6
HTAB C8    O21_$7
HTAB C23   N7_$1
HTAB C33   N1_$5
HTAB
EQIV $7 1-x,1-y,-z
EQIV $6 1-x,-y,-z
EQIV $5  1-x,1-y,1-z
EQIV $4 1-x,2-y,1-z
EQIV $3 -x,-y,-z
EQIV $2 x,1+y,z
EQIV $1 -1+x,-1+y,z
TEMP -123
WGHT    0.030400    1.171300
FVAR       0.38721
ND1   5    0.260333    0.113788    0.062493    11.00000    0.02283    0.02416 =
         0.02502    0.00655    0.00944    0.00972
O11   4    0.116819    0.260097    0.111023    11.00000    0.03759    0.02964 =
         0.04494    0.01134    0.02214    0.01485
O21   4    0.270876    0.321244    0.015820    11.00000    0.04185    0.03626 =
         0.03934    0.01568    0.02085    0.01966
C11   1    0.184933    0.345370    0.070815    11.00000    0.02639    0.02920 =
         0.03003    0.00435    0.00471    0.01123
C21   1    0.165415    0.473367    0.091321    11.00000    0.03674    0.03241 =
         0.04849    0.01097    0.01103    0.01676
AFIX  43
H21   2    0.200993    0.530472    0.051443    11.00000   -1.20000
AFIX   0
C31   1    0.101688    0.511129    0.161544    11.00000    0.04837    0.04107 =
         0.05239    0.00275    0.01118    0.02318
AFIX  43
H31   2    0.061553    0.450154    0.197351    11.00000   -1.20000
AFIX   0
C41   1    0.085261    0.640468    0.191528    11.00000    0.07072    0.05764 =
         0.07794   -0.00566    0.01234    0.04343
AFIX 137
H41A  2    0.131476    0.694583    0.149883    11.00000   -1.50000
H41B  2    0.151324    0.684962    0.270480    11.00000   -1.50000
H41C  2   -0.037933    0.627806    0.174147    11.00000   -1.50000
AFIX   0
O12   4    0.550411    0.100798    0.164702    11.00000    0.03282    0.03755 =
         0.04432    0.00730    0.01051    0.01962
O22   4    0.528158    0.292192    0.199382    11.00000    0.03499    0.02687 =
         0.04211    0.00479    0.00765    0.00994
C12   1    0.618264    0.222126    0.213239    11.00000    0.03020    0.03790 =
         0.02766    0.00877    0.01219    0.00928
C22   1    0.800889    0.287250    0.287169    11.00000    0.03364    0.07503 =
         0.04972    0.01567    0.00880    0.01539
AFIX  43
H22   2    0.837887    0.377923    0.326334    11.00000   -1.20000
AFIX   0
C32   1    0.909549    0.238095    0.303715    11.00000    0.05219    0.08761 =
         0.06441    0.02347    0.01841    0.02460
AFIX  43
H32   2    0.875587    0.147237    0.266299    11.00000   -1.20000
AFIX   0
C42   1    1.098243    0.313769    0.381333    11.00000    0.03921    0.20645 =
         0.09085    0.07397    0.00805    0.02693
AFIX 137
H42A  2    1.110664    0.401502    0.422327    11.00000   -1.50000
H42B  2    1.173114    0.322752    0.338812    11.00000   -1.50000
H42C  2    1.132784    0.265911    0.432973    11.00000   -1.50000
AFIX   0
O13   4    0.251375    0.069776    0.234000    11.00000    0.02748    0.04368 =
         0.02998    0.01292    0.00706    0.00355
O23   4    0.003541   -0.023538    0.097606    11.00000    0.02847    0.03388 =
         0.02673    0.00975    0.00813    0.01013
C13   1    0.097252   -0.004148    0.196873    11.00000    0.02899    0.02745 =
         0.02673    0.00791    0.01141    0.01245
C23   1    0.018376   -0.073975    0.261608    11.00000    0.02919    0.03851 =
         0.03597    0.01347    0.01283    0.00793
AFIX  43
H23   2   -0.102649   -0.126421    0.229449    11.00000   -1.20000
AFIX   0
C33   1    0.106219   -0.067378    0.360600    11.00000    0.03839    0.04455 =
         0.03355    0.01270    0.01507    0.01155
AFIX  43
H33   2    0.224337   -0.008143    0.393676    11.00000   -1.20000
AFIX   0
C43   1    0.037921   -0.144868    0.427358    11.00000    0.06198    0.07135 =
         0.04505    0.03103    0.02510    0.01878
AFIX 137
H43A  2   -0.085807   -0.199113    0.385640    11.00000   -1.50000
H43B  2    0.051198   -0.084474    0.495957    11.00000   -1.50000
H43C  2    0.103428   -0.202011    0.444405    11.00000   -1.50000
AFIX   0
O1W   4    0.228162   -0.119248   -0.003858    11.00000    0.03080    0.02975 =
         0.05759    0.00521    0.01633    0.01310
AFIX   3
H1WA  2    0.129252   -0.177098   -0.046178    11.00000   -1.20000
H1WB  2    0.309882   -0.146608   -0.002278    11.00000   -1.20000
AFIX   0
O2W   4    0.410304    0.113720   -0.064251    11.00000    0.05326    0.03618 =
         0.04093    0.02015    0.03014    0.02576
AFIX   3
H2WA  2    0.404854    0.038400   -0.096091    11.00000   -1.20000
H2WB  2    0.414554    0.162140   -0.105571    11.00000   -1.20000
AFIX   0
N1    3    0.507066    0.815681    0.458985    11.00000    0.04071    0.03326 =
         0.03294    0.01075    0.01317    0.01526
C2    1    0.501155    0.696791    0.471581    11.00000    0.03714    0.03538 =
         0.03022    0.01131    0.01120    0.01029
N2    3    0.473910    0.675151    0.560902    11.00000    0.07584    0.04892 =
         0.03859    0.02041    0.02957    0.02626
AFIX   3
H2A   2    0.492793    0.606513    0.577579    11.00000   -1.20000
H2B   2    0.522162    0.748230    0.616663    11.00000   -1.20000
AFIX   0
N3    3    0.515978    0.599393    0.406061    11.00000    0.03870    0.03234 =
         0.03145    0.01409    0.01322    0.01185
C4    1    0.541423    0.630831    0.320407    11.00000    0.02811    0.02782 =
         0.02968    0.00743    0.00872    0.00755
C5    1    0.548605    0.746734    0.296498    11.00000    0.02948    0.02827 =
         0.03112    0.01071    0.01031    0.00771
C6    1    0.530677    0.842580    0.371119    11.00000    0.03029    0.02892 =
         0.03428    0.01069    0.00972    0.00977
N6    3    0.539541    0.961152    0.359874    11.00000    0.06298    0.03508 =
         0.04256    0.01790    0.02563    0.02679
AFIX   3
H6A   2    0.522037    1.016360    0.408111    11.00000   -1.20000
H6B   2    0.534680    0.973440    0.296223    11.00000   -1.20000
AFIX   0
N7    3    0.577357    0.742595    0.200625    11.00000    0.04237    0.03216 =
         0.03639    0.01372    0.01862    0.01243
C8    1    0.587197    0.627240    0.170199    11.00000    0.04299    0.03493 =
         0.03582    0.01041    0.02008    0.01182
AFIX  43
H8    2    0.605760    0.595887    0.105223    11.00000   -1.20000
AFIX   0
N9    3    0.568492    0.556844    0.239825    11.00000    0.04012    0.02932 =
         0.03633    0.01062    0.01624    0.01361
AFIX  43
H9    2    0.573068    0.477805    0.233840    11.00000   -1.20000
HKLF 4
REM  Nd-Crot-dpa in P-1
REM R1 =  0.0239 for   4663 Fo > 4sig(Fo)  and  0.0258 for all   4941 data
REM    292 parameters refined using      0 restraints
END
WGHT      0.0308      1.1161
REM Highest difference peak  1.293,  deepest hole -0.846,  1-sigma level  0.086
Q1    1   0.8997  0.3757  0.3540  11.00000  0.05    1.29
Q2    1   0.7803  0.3420  0.1884  11.00000  0.05    1.25
Q3    1   1.0779  0.4216  0.4285  11.00000  0.05    0.82
Q4    1   0.3217  0.1766  0.0481  11.00000  0.05    0.66
Q5    1   0.2652  0.1140  0.0009  11.00000  0.05    0.59
;
