# Supplementary material for: Di-μ-but-2-enoato-bis­[diaqua­bis(but-2-enoato)neodymium(III)] 2,6-diamino­purine disolvate
Source: Acta Crystallogr Sect E Struct Rep Online. 2011 Aug 2;67(Pt 9):m1191–2. doi: 10.1107/S1600536811028558 (PMC3200908; doi:10.1107/S1600536811028558)
Supplement: Supplementary file 2 [file e-67-m1191-Isup2.hkl]

# 
# h,k,l, Fc-squared, Fo-squared, sigma(Fo-squared) and status flag 
# 
data_I
_shelx_title ' Nd-Crot-dpa in P-1' 
_shelx_refln_list_code          4 
_shelx_F_calc_maximum      251.16 
_exptl_crystal_F_000       586.00 
_reflns_d_resolution_high  0.7505 
 
loop_ 
 _symmetry_equiv_pos_as_xyz 
 'x, y, z' 
 '-x, -y, -z' 
 
_cell_length_a     8.6441 
_cell_length_b    11.1173 
_cell_length_c    13.3944 
_cell_angle_alpha 101.234 
_cell_angle_beta  107.521 
_cell_angle_gamma 106.587 
 
_shelx_F_squared_multiplier     1.000 
 
loop_ 
 _refln_index_h 
 _refln_index_k 
 _refln_index_l 
 _refln_F_squared_calc 
 _refln_F_squared_meas 
 _refln_F_squared_sigma 
 _refln_observed_status 
   1   0   0     4085.46     4352.29     21.44 o 
   2   0   0      314.45      360.55      6.58 o 
   3   0   0     4098.14     4396.19     33.08 o 
   4   0   0    10832.80    11154.69     49.22 o 
   5   0   0     1028.95     1027.87     12.02 o 
   6   0   0     4120.72     4444.08     45.55 o 
   7   0   0      534.61      523.76     26.60 o 
   8   0   0     1534.29     1537.71     30.16 o 
   9   0   0      105.69       96.96     14.43 o 
 -10   1   0      743.52      748.40     35.31 o 
  -9   1   0      114.88      106.07     15.43 o 
  -8   1   0     2769.90     2960.72     52.77 o 
  -7   1   0      178.00      158.53     13.57 o 
  -6   1   0     6016.99     6141.80     42.79 o 
  -5   1   0     1821.09     1852.30     19.27 o 
  -4   1   0     6187.05     6605.18     38.67 o 
  -3   1   0       15.86       10.54      1.82 o 
  -2   1   0    10159.05    11147.97     50.18 o 
  -1   1   0    12519.74    12584.65     55.20 o 
   0   1   0    13170.60    13242.52     71.68 o 
   1   1   0     5350.83     6151.55     47.34 o 
   2   1   0      756.33      815.22      8.95 o 
   3   1   0     6842.13     7179.12     48.72 o 
   4   1   0     5570.61     5958.66     37.76 o 
   5   1   0     2640.27     2602.52     24.61 o 
   6   1   0      185.79      200.85      9.77 o 
   7   1   0     1980.08     1990.49     32.52 o 
   8   1   0      276.27      243.35     13.03 o 
   9   1   0      464.20      508.56     19.58 o 
 -10   2   0      568.49      603.56     32.39 o 
  -9   2   0      995.84     1039.94     37.91 o 
  -8   2   0      659.28      634.12     29.23 o 
  -7   2   0     1295.59     1382.33     49.54 o 
  -6   2   0      996.87     1061.54     15.62 o 
  -5   2   0     5209.53     5084.19     34.92 o 
  -4   2   0     1621.67     1625.26     16.00 o 
  -3   2   0     4425.88     4351.93     30.35 o 
  -2   2   0     2235.67     2105.45     14.75 o 
  -1   2   0    13599.32    15806.54     67.46 o 
   0   2   0      222.39      107.88      4.06 o 
   1   2   0      790.10      656.72      7.62 o 
   2   2   0        6.64       -1.66      1.67 o 
   3   2   0    12220.59    12686.28     62.97 o 
   4   2   0       48.84       55.29      3.98 o 
   5   2   0     1714.94     1749.75     20.37 o 
   6   2   0      155.19      159.60      9.64 o 
   7   2   0     2248.68     2223.95     52.10 o 
   8   2   0       95.58       77.22      9.15 o 
   9   2   0      469.48      524.08     20.60 o 
 -10   3   0       22.82        9.98      8.05 o 
  -9   3   0     1432.38     1382.68     43.42 o 
  -8   3   0        3.94        5.12      5.25 o 
  -7   3   0     2281.82     2267.24     49.14 o 
  -6   3   0      374.96      373.59      9.38 o 
  -5   3   0     3519.89     3474.01     27.66 o 
  -4   3   0      583.41      584.78      9.48 o 
  -3   3   0     9747.99    10266.24     50.86 o 
  -2   3   0      462.50      403.23      7.52 o 
  -1   3   0     9265.20     9988.90    111.48 o 
   0   3   0       49.00       46.34      2.36 o 
   1   3   0     6403.09     6206.67     38.27 o 
   2   3   0     8337.60     9048.26     47.82 o 
   3   3   0     2454.30     2604.46     22.58 o 
   4   3   0      510.09      483.37     15.37 o 
   5   3   0     1594.03     1607.08     47.75 o 
   6   3   0     1288.36     1243.96     39.53 o 
   7   3   0      392.18      349.09     14.53 o 
   8   3   0      713.84      733.87     22.51 o 
   9   3   0       70.13       61.25     14.16 o 
 -10   4   0      447.50      457.26     26.87 o 
  -9   4   0      849.94      809.25     32.98 o 
  -8   4   0      362.00      374.66     21.15 o 
  -7   4   0     2259.55     2269.52     25.35 o 
  -6   4   0     3307.12     3389.71     34.05 o 
  -5   4   0      593.93      569.18     10.52 o 
  -4   4   0     5174.22     5242.30     33.82 o 
  -3   4   0     4502.06     4942.60     31.24 o 
  -2   4   0     8266.88     8208.19     42.73 o 
  -1   4   0     5613.92     5455.58     53.50 o 
   0   4   0     7812.92     8298.10     52.30 o 
   1   4   0       23.43       15.81      2.82 o 
   2   4   0     6555.26     6677.08     43.68 o 
   3   4   0      576.29      602.55     10.97 o 
   4   4   0     6621.01     6647.30     45.53 o 
   5   4   0        0.61        6.27      3.69 o 
   6   4   0     1405.81     1461.78     28.05 o 
   7   4   0       31.74        8.18      8.05 o 
   8   4   0      782.75      858.85     37.51 o 
 -10   5   0     1428.77     1429.23     47.75 o 
  -9   5   0       23.10       19.68      8.31 o 
  -8   5   0     1719.24     1855.43     46.82 o 
  -7   5   0       31.35       44.36      6.37 o 
  -6   5   0     3920.54     3877.97     32.45 o 
  -5   5   0        0.38        0.94      2.14 o 
  -4   5   0     8088.72     8116.72     47.15 o 
  -3   5   0     1783.72     2068.00     19.04 o 
  -2   5   0    10493.22    11333.44     57.10 o 
  -1   5   0      424.92      356.16      7.12 o 
   0   5   0    11250.58    11597.94     58.94 o 
   1   5   0     1009.53      925.08     12.66 o 
   2   5   0     4998.29     4916.67     34.81 o 
   3   5   0      659.54      696.21     20.69 o 
   4   5   0     1657.79     1680.67     39.48 o 
   5   5   0      636.53      598.04     26.87 o 
   6   5   0      940.14      947.63     36.11 o 
   7   5   0      485.24      498.42     28.53 o 
 -10   6   0      909.75      959.34     38.97 o 
  -9   6   0      418.48      353.52     22.41 o 
  -8   6   0     2016.75     1953.12     47.55 o 
  -7   6   0     1435.33     1524.39     40.00 o 
  -6   6   0     2721.25     2717.09     35.15 o 
  -5   6   0     1540.09     1542.80     18.69 o 
  -4   6   0     2718.00     2853.39     25.19 o 
  -3   6   0     1901.40     1727.24     18.32 o 
  -2   6   0      890.34      761.93     11.42 o 
  -1   6   0     2538.88     2524.85     22.26 o 
   0   6   0     1010.27     1041.09     13.66 o 
   1   6   0     4722.86     4878.50     36.65 o 
   2   6   0      399.29      421.32     13.41 o 
   3   6   0     2118.76     2081.36     31.55 o 
   4   6   0       39.88       45.69     10.11 o 
   5   6   0      625.31      666.40     30.12 o 
   6   6   0       88.59       56.46     12.44 o 
   7   6   0     1170.96     1199.87     45.49 o 
 -10   7   0       55.30       55.46     13.37 o 
  -9   7   0      834.87      957.14     36.38 o 
  -8   7   0      104.86      108.30      9.73 o 
  -7   7   0     2583.25     2532.23     36.54 o 
  -6   7   0      167.73      134.43      8.98 o 
  -5   7   0     2962.79     3080.18     28.58 o 
  -4   7   0      167.98      147.42      7.09 o 
  -3   7   0     1424.11     1433.45     17.43 o 
  -2   7   0       17.26       18.41      2.94 o 
  -1   7   0     4626.05     4533.50     37.99 o 
   0   7   0      422.70      440.93     20.58 o 
   1   7   0     1695.56     1624.72     41.53 o 
   2   7   0      250.69      216.85     10.81 o 
   3   7   0     1104.00     1147.41     24.62 o 
   4   7   0      638.46      587.53     27.80 o 
   5   7   0      591.48      526.29     28.13 o 
   6   7   0      330.99      299.05     24.34 o 
 -10   8   0       66.26       80.27     15.56 o 
  -9   8   0      330.66      333.10     21.81 o 
  -8   8   0       13.09        7.00      4.62 o 
  -7   8   0     1461.32     1419.02     30.46 o 
  -6   8   0     2697.74     2634.66     48.81 o 
  -5   8   0      642.86      593.75     12.76 o 
  -4   8   0      319.61      350.41     18.12 o 
  -3   8   0     3359.98     3545.34     46.33 o 
  -2   8   0     2271.83     2150.49     31.29 o 
  -1   8   0      815.90      808.99     33.78 o 
   0   8   0     3114.08     3175.87     40.28 o 
   1   8   0      975.48      934.05     21.79 o 
   2   8   0     1163.85     1203.03     25.84 o 
   3   8   0      534.83      561.42     18.46 o 
   4   8   0      541.86      532.07     28.46 o 
   5   8   0       68.64       69.76     14.16 o 
 -10   9   0      571.42      590.92     32.05 o 
  -9   9   0      139.15      156.81     17.82 o 
  -8   9   0      887.28      957.06     24.87 o 
  -7   9   0      748.64      741.54     20.55 o 
  -6   9   0     4060.82     4059.00     63.94 o 
  -5   9   0       30.02       23.19      5.20 o 
  -4   9   0      640.31      651.09     18.35 o 
  -3   9   0      767.56      698.18     18.95 o 
  -2   9   0     4750.51     4785.05     52.09 o 
  -1   9   0       82.01       52.00      7.12 o 
   0   9   0     2237.79     2190.13     45.45 o 
   1   9   0      122.30       88.63      9.09 o 
   2   9   0     1672.25     1671.45     32.67 o 
   3   9   0       39.01       39.24     10.64 o 
 -10  10   0      503.21      517.44     30.39 o 
  -9  10   0        4.73        2.66      7.58 o 
  -8  10   0     1653.01     1766.35     48.71 o 
  -7  10   0      470.89      449.54     26.00 o 
  -6  10   0     1188.45     1248.35     41.63 o 
  -5  10   0      314.66      280.03     20.28 o 
  -4  10   0     2568.08     2432.00     52.57 o 
  -3  10   0      925.92      953.93     23.29 o 
  -2  10   0      975.37      964.39     23.52 o 
  -1  10   0      549.06      552.88     18.23 o 
   0  10   0      664.65      671.93     20.64 o 
   1  10   0      861.88      845.91     24.57 o 
   2  10   0      336.63      312.23     22.88 o 
   3  10   0      651.62      596.04     31.59 o 
  -9  11   0      672.24      674.58     35.84 o 
  -8  11   0      286.87      298.26     23.81 o 
  -7  11   0      833.98      874.75     37.71 o 
  -6  11   0      149.17      137.32     17.82 o 
  -5  11   0      983.15     1004.56     38.57 o 
  -4  11   0      115.69      113.58     15.69 o 
  -3  11   0     1809.65     1738.23     61.35 o 
  -2  11   0        0.73       -3.13      4.75 o 
  -1  11   0      971.05      936.32     25.30 o 
   0  11   0       12.47        4.83      5.03 o 
   1  11   0      686.31      754.26     23.90 o 
   2  11   0       42.25       36.44     10.57 o 
  -9  12   0      546.03      596.24     35.98 o 
  -8  12   0        6.62       12.04     10.77 o 
  -7  12   0      906.92      941.98     41.56 o 
  -6  12   0      120.86      117.91     18.02 o 
  -5  12   0      500.96      549.89     31.12 o 
  -4  12   0      413.04      365.95     25.34 o 
  -3  12   0      415.94      389.89     26.13 o 
  -2  12   0      289.33      255.01     15.15 o 
  -1  12   0     1016.60     1037.92     40.70 o 
   0  12   0      357.91      359.14     17.45 o 
   1  12   0      220.75      233.44     15.75 o 
  -7  13   0      250.94      249.78     25.67 o 
  -6  13   0      741.06      781.51     39.17 o 
  -5  13   0       67.17       78.01     16.29 o 
  -4  13   0      679.40      701.71     35.58 o 
  -3  13   0       67.89       55.93     13.23 o 
  -2  13   0      974.01      963.15     29.76 o 
  -1  13   0       74.45       63.45     10.17 o 
   0  13   0      612.73      629.05     31.82 o 
   0 -13   1      788.82      826.67     26.45 o 
   1 -13   1      313.63      322.52     16.90 o 
   2 -13   1      525.16      560.13     31.65 o 
   3 -13   1      433.25      360.97     26.33 o 
   4 -13   1      610.25      588.66     32.92 o 
   5 -13   1      287.34      338.42     26.53 o 
   6 -13   1      282.14      297.12     26.67 o 
   7 -13   1      425.36      458.85     32.05 o 
  -1 -12   1      277.15      290.28     16.26 o 
   0 -12   1      207.45      193.60     13.90 o 
   1 -12   1     1038.33     1023.34     27.27 o 
   2 -12   1        9.26        5.58      6.28 o 
   3 -12   1     1462.47     1378.62     47.15 o 
   4 -12   1       25.57       15.10      9.58 o 
   5 -12   1      479.42      445.29     28.00 o 
   6 -12   1       22.37       22.28     10.71 o 
   7 -12   1      885.13      861.51     40.17 o 
   8 -12   1       49.09       30.52     12.44 o 
  -3 -11   1      409.88      447.42     28.93 o 
  -2 -11   1       71.23       80.00     14.16 o 
  -1 -11   1     1127.48     1124.46     28.49 o 
   0 -11   1      400.96      367.04     36.58 o 
   1 -11   1      506.62      519.96     18.51 o 
   2 -11   1      312.76      270.05     13.71 o 
   3 -11   1     1687.39     1685.46     49.48 o 
   4 -11   1      247.48      248.71     20.95 o 
   5 -11   1      976.14      975.03     38.04 o 
   6 -11   1      555.67      614.00     31.06 o 
   7 -11   1      303.02      350.59     24.74 o 
   8 -11   1      587.43      658.62     34.58 o 
   9 -11   1      262.10      294.19     17.50 o 
  -4 -10   1      260.35      281.76     24.87 o 
  -3 -10   1      702.84      813.97     36.44 o 
  -2 -10   1      519.06      533.10     22.01 o 
  -1 -10   1      474.59      446.36     17.07 o 
   0 -10   1     1659.14     1598.82     42.59 o 
   1 -10   1      179.05      140.31     17.29 o 
   2 -10   1     1571.48     1628.07     30.03 o 
   3 -10   1      105.65      121.29     10.91 o 
   4 -10   1     1936.17     1840.94     49.61 o 
   5 -10   1       97.75      127.08     15.96 o 
   6 -10   1     2652.60     2569.36     38.97 o 
   7 -10   1       20.18       16.34      5.38 o 
   8 -10   1     1022.45     1072.69     27.36 o 
   9 -10   1        7.88        1.13      9.04 o 
  -5  -9   1        1.15       -8.25      8.25 o 
  -4  -9   1      970.80      987.87     39.97 o 
  -3  -9   1       37.52       52.40     11.24 o 
  -2  -9   1     2335.75     2363.74     38.00 o 
  -1  -9   1      136.20      127.57      9.90 o 
   0  -9   1     2380.16     2416.40     36.38 o 
   1  -9   1       33.01       35.31      6.19 o 
   2  -9   1     3348.74     3270.08     78.50 o 
   3  -9   1      902.42      887.00     20.63 o 
   4  -9   1     2127.25     2192.33     31.76 o 
   5  -9   1      958.78      957.81     33.82 o 
   6  -9   1      776.30      753.01     20.19 o 
   7  -9   1      340.97      300.41     13.74 o 
   8  -9   1     1376.23     1345.16     29.84 o 
   9  -9   1      851.66      954.55     37.17 o 
  -5  -8   1      149.69      165.12     19.02 o 
  -4  -8   1      578.03      564.72     28.40 o 
  -3  -8   1     1149.84     1168.48     38.17 o 
  -2  -8   1      476.88      469.14     28.36 o 
  -1  -8   1     2090.02     2069.61     32.02 o 
   0  -8   1     1739.56     1819.68     29.06 o 
   1  -8   1     2065.77     1985.00     29.67 o 
   2  -8   1     1006.71      988.74     25.52 o 
   3  -8   1     1848.96     1804.00     21.13 o 
   4  -8   1      160.92      148.58      6.77 o 
   5  -8   1     2549.09     2575.56     35.02 o 
   6  -8   1       89.87      107.76      8.97 o 
   7  -8   1      947.19      984.90     23.44 o 
   8  -8   1      124.96      109.13     11.44 o 
   9  -8   1      746.16      769.21     33.25 o 
  10  -8   1      197.67      198.11     21.75 o 
  -6  -7   1      110.21      114.65     16.82 o 
  -5  -7   1      848.41      864.44     35.44 o 
  -4  -7   1      160.35      147.37     16.03 o 
  -3  -7   1     1114.70     1066.68     23.37 o 
  -2  -7   1       52.10       45.20      9.08 o 
  -1  -7   1     1601.79     1542.71     22.82 o 
   0  -7   1       69.41       78.60      6.57 o 
   1  -7   1     3162.95     3262.88     27.40 o 
   2  -7   1      276.60      218.96      7.36 o 
   3  -7   1     2030.14     1907.42     20.45 o 
   4  -7   1      994.32      980.56     14.84 o 
   5  -7   1     1079.23     1038.16     36.04 o 
   6  -7   1      335.28      338.53     13.08 o 
   7  -7   1     2624.90     2740.80     39.20 o 
   8  -7   1      644.73      634.86     19.89 o 
   9  -7   1      497.07      474.55     26.33 o 
  10  -7   1      251.36      258.49     23.54 o 
  -7  -6   1      514.69      542.64     30.79 o 
  -6  -6   1       61.25       69.69     13.37 o 
  -5  -6   1     1670.94     1630.26     45.82 o 
  -4  -6   1     1344.69     1361.67     39.04 o 
  -3  -6   1      106.11      116.90      6.47 o 
  -2  -6   1       44.31       28.13      4.26 o 
  -1  -6   1     5824.05     5926.25     39.78 o 
   0  -6   1     5938.62     6072.26     41.22 o 
   1  -6   1     1039.13      907.18     12.67 o 
   2  -6   1     1153.89     1114.95     14.28 o 
   3  -6   1      899.59      959.77     13.39 o 
   4  -6   1     4058.57     4014.64     30.58 o 
   5  -6   1      452.28      393.85      9.35 o 
   6  -6   1     2637.28     2638.97     35.25 o 
   7  -6   1      210.23      190.35     11.04 o 
   8  -6   1     1818.20     1833.89     46.88 o 
   9  -6   1       23.70       23.14      9.64 o 
  10  -6   1     1118.18     1135.10     42.96 o 
  -8  -5   1      304.85      324.79     24.61 o 
  -7  -5   1      185.16      181.55     19.29 o 
  -6  -5   1     1394.39     1449.45     43.82 o 
  -5  -5   1      286.64      270.05     18.89 o 
  -4  -5   1     3955.11     3906.04     42.39 o 
  -3  -5   1       35.09       38.81      4.04 o 
  -2  -5   1     2400.34     2364.19     27.97 o 
  -1  -5   1      559.83      551.59     10.45 o 
   0  -5   1    11842.08    12405.77     62.24 o 
   1  -5   1     2113.10     2279.69     19.33 o 
   2  -5   1    10329.00    10406.35     53.59 o 
   3  -5   1       65.03       69.86      4.08 o 
   4  -5   1     5362.97     5572.31     36.12 o 
   5  -5   1        4.92        7.87      2.45 o 
   6  -5   1     2939.14     2979.35     36.98 o 
   7  -5   1     1589.76     1563.26     48.01 o 
   8  -5   1     1160.51     1143.81     36.97 o 
   9  -5   1      348.90      348.40     22.81 o 
  10  -5   1      771.37      784.24     35.64 o 
  -8  -4   1      819.02      835.71     36.44 o 
  -7  -4   1       56.89       54.54      7.66 o 
  -6  -4   1     1664.96     1683.05     29.93 o 
  -5  -4   1     1118.80     1113.42     22.31 o 
  -4  -4   1     1941.26     1960.58     21.45 o 
  -3  -4   1      636.53      630.37     15.29 o 
  -2  -4   1     8777.13     9314.94     72.71 o 
  -1  -4   1     4848.14     4797.99     32.42 o 
   0  -4   1     2385.54     2195.73     17.89 o 
   1  -4   1     4779.40     4586.69     27.72 o 
   2  -4   1     5122.39     5250.54     30.69 o 
   3  -4   1    11109.00    11798.80     57.99 o 
   4  -4   1      863.46      837.15     11.48 o 
   5  -4   1     1947.99     1866.02     19.43 o 
   6  -4   1     1848.22     1838.35     21.11 o 
   7  -4   1     2075.00     2059.30     31.64 o 
   8  -4   1       97.99       89.04     12.83 o 
   9  -4   1     1117.18     1120.67     38.97 o 
  10  -4   1        6.69        1.86      5.72 o 
  -9  -3   1      400.04      448.71     19.69 o 
  -8  -3   1      751.34      727.77     41.13 o 
  -7  -3   1      980.09      993.25     23.91 o 
  -6  -3   1      488.33      519.26     15.98 o 
  -5  -3   1     1745.67     1690.72     46.88 o 
  -4  -3   1       27.31       23.18      3.15 o 
  -3  -3   1     7704.74     7696.91     44.31 o 
  -2  -3   1      187.51      159.96      5.71 o 
  -1  -3   1     4132.44     4223.33     25.74 o 
   0  -3   1     5607.81     5313.66     29.26 o 
   1  -3   1     8699.99     9508.26     68.51 o 
   2  -3   1     3147.82     2946.58     19.34 o 
   3  -3   1     3616.70     3628.74     36.95 o 
   4  -3   1      319.07      306.72      6.99 o 
   5  -3   1     4580.45     4560.32     32.98 o 
   6  -3   1       31.68       29.44      3.63 o 
   7  -3   1     1011.51     1047.18     32.39 o 
   8  -3   1      321.66      255.03     17.89 o 
   9  -3   1      747.96      775.53     32.85 o 
  10  -3   1      367.86      372.20     25.80 o 
  -9  -2   1      685.78      722.90     43.59 o 
  -8  -2   1       13.08       17.93      5.27 o 
  -7  -2   1     1916.01     1946.04     38.20 o 
  -6  -2   1      110.46       79.28      8.48 o 
  -5  -2   1     2065.23     1946.20     42.03 o 
  -4  -2   1      166.87      158.45      9.16 o 
  -3  -2   1     3682.99     3771.55     25.69 o 
  -2  -2   1      229.63      264.08      6.05 o 
  -1  -2   1     3690.31     4166.86     23.27 o 
   0  -2   1     7339.01     6993.02     33.52 o 
   1  -2   1       23.52       43.42      2.07 o 
   2  -2   1     1628.55     1780.09     13.16 o 
   3  -2   1     3263.01     3250.00     23.27 o 
   4  -2   1     6849.28     7524.36     42.83 o 
   5  -2   1     1125.11     1078.03     14.58 o 
   6  -2   1     2690.81     2673.73     26.29 o 
   7  -2   1      851.37      791.13     18.73 o 
   8  -2   1     1536.27     1466.94     41.96 o 
   9  -2   1      187.05      155.27     15.36 o 
  10  -2   1      568.89      610.81     32.72 o 
  -9  -1   1      276.51      297.94     15.23 o 
  -8  -1   1      636.97      638.21     28.03 o 
  -7  -1   1      688.69      681.73     18.67 o 
  -6  -1   1     1749.45     1794.57     27.90 o 
  -5  -1   1      514.86      466.47      9.30 o 
  -4  -1   1     4649.81     4718.90     31.14 o 
  -3  -1   1     1075.77     1039.80     11.02 o 
  -2  -1   1    16791.90    17733.54     77.06 o 
  -1  -1   1     2004.93     2021.99     12.44 o 
   0  -1   1    11854.08    13012.32     71.34 o 
   1  -1   1     2416.73     2701.43     19.66 o 
   2  -1   1    12423.33    13381.28     51.84 o 
   3  -1   1       24.23       37.74      2.41 o 
   4  -1   1     7608.91     7640.52     37.89 o 
   5  -1   1      185.45      206.35      7.01 o 
   6  -1   1     3004.52     3185.76     44.17 o 
   7  -1   1        5.56        6.41      3.64 o 
   8  -1   1     2748.21     2711.29     58.65 o 
   9  -1   1      131.73       89.31     14.30 o 
 -10   0   1      508.12      568.05     30.99 o 
  -9   0   1       13.42       12.85      5.46 o 
  -8   0   1     1903.71     2052.02     53.33 o 
  -7   0   1        0.07        0.10      2.96 o 
  -6   0   1     3875.30     3906.21     72.62 o 
  -5   0   1      113.09      123.57      5.18 o 
  -4   0   1    15582.14    17103.73     69.07 o 
  -3   0   1     1274.72     1251.85     11.78 o 
  -2   0   1     3534.00     3762.60     25.38 o 
  -1   0   1     6888.36     7275.63     40.03 o 
   0   0   1    16654.36    17054.80    140.58 o 
   1   0   1       34.04       27.30      2.56 o 
   2   0   1    63080.20    65720.75    370.46 o 
   3   0   1    13354.15    14263.07     67.23 o 
   4   0   1      164.06      151.03      5.43 o 
   5   0   1       43.46       41.25      3.34 o 
   6   0   1     3600.55     3628.63     40.75 o 
   7   0   1     3601.80     3650.82     46.12 o 
   8   0   1      292.41      311.36     13.82 o 
 -10   1   1      489.36      559.87     31.19 o 
  -9   1   1      450.71      456.96     17.48 o 
  -8   1   1     2177.89     2204.52     86.72 o 
  -7   1   1     1060.08     1053.87     21.94 o 
  -6   1   1     1965.85     2049.19     28.47 o 
  -5   1   1     5196.85     5254.15     34.92 o 
  -4   1   1     6917.49     7260.87     41.04 o 
  -3   1   1     3504.67     3480.06     22.09 o 
  -2   1   1       42.02       17.37      3.51 o 
  -1   1   1     5657.20     7152.11     32.94 o 
   0   1   1     2776.18     3440.52     23.31 o 
   1   1   1    28076.56    29631.90    148.54 o 
   2   1   1      198.75      233.35      5.19 o 
   3   1   1     9512.94     9829.37     51.77 o 
   4   1   1      485.99      449.77      9.29 o 
   5   1   1     2793.30     2870.75     26.98 o 
   6   1   1       82.15       83.44      8.15 o 
   7   1   1     2935.03     3039.34     41.24 o 
   8   1   1       95.23       81.67     13.03 o 
   9   1   1      424.52      496.29     27.93 o 
 -10   2   1       43.48       53.20     12.97 o 
  -9   2   1     1140.93     1131.11     39.30 o 
  -8   2   1      161.04      129.05      9.88 o 
  -7   2   1     3994.78     4204.38     45.40 o 
  -6   2   1      364.75      364.44      9.00 o 
  -5   2   1     6260.75     6476.61     40.18 o 
  -4   2   1      960.08      974.41     11.85 o 
  -3   2   1     3181.16     3131.37     21.11 o 
  -2   2   1     4107.30     4163.17     23.66 o 
  -1   2   1    24083.81    25088.86    105.51 o 
   0   2   1       15.43       17.99      4.62 o 
   1   2   1     4718.11     4719.01     26.54 o 
   2   2   1     2408.61     2577.18     19.65 o 
   3   2   1     1482.30     1385.87     15.47 o 
   4   2   1     1023.43     1023.20     17.00 o 
   5   2   1     2286.83     2432.08     25.44 o 
   6   2   1     1798.16     1656.71     30.26 o 
   7   2   1      831.66      848.27     31.52 o 
   8   2   1      312.59      318.40     14.74 o 
 -10   3   1      316.37      268.40     23.01 o 
  -9   3   1      826.55      849.41     34.11 o 
  -8   3   1       42.66       41.08      5.94 o 
  -7   3   1     3170.32     3134.14     37.60 o 
  -6   3   1     2497.36     2533.47     28.02 o 
  -5   3   1     1834.64     1773.92     18.56 o 
  -4   3   1     1441.82     1365.61     14.71 o 
  -3   3   1      635.19      611.72      8.78 o 
  -2   3   1    13717.78    14046.99     63.50 o 
  -1   3   1    11068.26    11109.76     59.51 o 
   0   3   1     1160.16     1158.52     27.27 o 
   1   3   1      321.10      285.09      5.67 o 
   2   3   1     9163.64     9424.38     50.06 o 
   3   3   1     1036.61     1077.19     22.56 o 
   4   3   1     4351.78     4352.41     34.16 o 
   5   3   1       81.76       57.92      6.38 o 
   6   3   1     1840.21     1882.89     30.76 o 
   7   3   1      126.63      103.41     17.92 o 
   8   3   1      817.23      907.00     37.31 o 
 -10   4   1      873.01      946.50     37.91 o 
  -9   4   1      357.93      342.48     21.81 o 
  -8   4   1     1166.78     1163.16     35.64 o 
  -7   4   1      326.24      337.65     11.94 o 
  -6   4   1     3998.04     3943.42     32.08 o 
  -5   4   1       42.20       63.71     14.56 o 
  -4   4   1     9918.47    10052.57     54.30 o 
  -3   4   1      391.64      419.82      7.85 o 
  -2   4   1    16827.86    17885.15     92.42 o 
  -1   4   1     4210.95     5029.88     31.92 o 
   0   4   1    10534.12    10370.29     51.53 o 
   1   4   1     1655.46     1781.65     16.40 o 
   2   4   1     7523.25     7486.49     44.23 o 
   3   4   1       30.25       56.20      9.23 o 
   4   4   1     3696.11     3868.79     35.12 o 
   5   4   1      290.47      263.60     20.62 o 
   6   4   1     2445.49     2564.73     57.92 o 
   7   4   1      132.83      154.08     18.09 o 
   8   4   1      205.37      201.23     21.55 o 
 -10   5   1     1359.37     1376.69     45.95 o 
  -9   5   1       20.28        2.53      6.32 o 
  -8   5   1     3353.32     3182.18     60.65 o 
  -7   5   1      859.39      874.74     19.14 o 
  -6   5   1     3425.75     3410.02     30.00 o 
  -5   5   1      358.31      350.55      9.57 o 
  -4   5   1     5219.64     5542.44     36.52 o 
  -3   5   1     5441.86     5363.23     34.23 o 
  -2   5   1     8975.57     9002.20     47.86 o 
  -1   5   1     2356.11     2466.83     19.05 o 
   0   5   1     6967.27     7219.18     40.97 o 
   1   5   1     5029.65     5348.18     34.79 o 
   2   5   1     1978.43     2065.11     29.00 o 
   3   5   1     1385.44     1319.41     26.57 o 
   4   5   1      522.55      487.18     23.21 o 
   5   5   1     1906.76     1944.88     49.41 o 
   6   5   1      364.23      366.75     23.67 o 
   7   5   1      546.63      563.73     30.46 o 
 -10   6   1      532.64      547.30     29.79 o 
  -9   6   1     1358.37     1403.63     42.23 o 
  -8   6   1     1170.98     1173.20     35.98 o 
  -7   6   1     2047.00     2042.46     51.07 o 
  -6   6   1     1171.01     1050.69     16.38 o 
  -5   6   1     3769.76     3821.20     31.45 o 
  -4   6   1      340.37      313.84      8.26 o 
  -3   6   1     5650.92     5917.22     42.20 o 
  -2   6   1      271.64      279.09      6.73 o 
  -1   6   1     2350.20     2126.73     21.47 o 
   0   6   1      235.85      263.39     10.23 o 
   1   6   1     4958.03     4953.82     48.76 o 
   2   6   1        5.03       11.88      3.81 o 
   3   6   1     3444.22     3521.96     63.87 o 
   4   6   1      375.64      306.37     20.28 o 
   5   6   1     1056.21      986.60     36.77 o 
   6   6   1       45.97       36.77     11.04 o 
 -10   7   1       10.46       11.77      9.44 o 
  -9   7   1      567.22      599.97     28.06 o 
  -8   7   1      228.15      188.46     16.09 o 
  -7   7   1     2592.10     2636.82     55.26 o 
  -6   7   1      275.06      238.63     12.89 o 
  -5   7   1     4281.62     4363.43     35.36 o 
  -4   7   1      736.65      772.60     13.25 o 
  -3   7   1     2044.00     2051.12     20.91 o 
  -2   7   1     1086.11      956.12     19.64 o 
  -1   7   1     1835.23     1780.99     27.40 o 
   0   7   1     1660.96     1661.98     41.86 o 
   1   7   1     2606.28     2488.09     79.04 o 
   2   7   1     1006.00     1045.32     23.16 o 
   3   7   1      318.77      340.86     14.11 o 
   4   7   1      811.08      710.16     31.39 o 
   5   7   1      260.30      237.34     21.75 o 
   6   7   1      700.42      694.80     35.91 o 
 -10   8   1      184.92      183.54     19.68 o 
  -9   8   1      614.90      596.91     28.26 o 
  -8   8   1      838.51      838.48     21.93 o 
  -7   8   1      283.86      278.56     31.12 o 
  -6   8   1     1511.99     1469.94     52.54 o 
  -5   8   1      943.72      919.34     15.92 o 
  -4   8   1     4758.93     4786.63     96.06 o 
  -3   8   1       79.15       59.54      7.07 o 
  -2   8   1      723.69      781.77     43.49 o 
  -1   8   1      987.82     1018.49     22.08 o 
   0   8   1     6034.30     6144.22     60.62 o 
   1   8   1       16.49       14.98      4.82 o 
   2   8   1     1872.88     1804.51     40.27 o 
   3   8   1       25.48        6.03      4.17 o 
   5   8   1        2.77       -4.72      9.11 o 
  -9   9   1        1.96       -2.99      6.12 o 
  -8   9   1     1075.15     1217.47     42.79 o 
  -7   9   1       51.17       34.55      6.43 o 
  -6   9   1     3013.29     3055.70     63.04 o 
  -5   9   1       82.74       89.16      8.80 o 
  -4   9   1     3323.06     3385.19     43.37 o 
  -3   9   1      526.86      488.42     16.41 o 
  -2   9   1     1067.37     1007.56     27.53 o 
  -1   9   1        6.96       22.73      5.69 o 
   0   9   1     4262.04     4240.10     51.65 o 
   1   9   1     1338.27     1344.14     63.71 o 
   2   9   1      631.70      671.44     21.28 o 
   3   9   1      237.03      192.98     20.15 o 
 -10  10   1      802.50      912.59     38.04 o 
  -8  10   1      610.67      555.48     29.19 o 
  -7  10   1      471.38      497.56     26.93 o 
  -6  10   1     1442.27     1350.89     43.36 o 
  -5  10   1     2149.15     2193.79     54.20 o 
  -4  10   1      775.43      768.49     21.55 o 
  -3  10   1      971.45      946.71     23.73 o 
  -2  10   1      987.37      921.69     23.81 o 
  -1  10   1     1501.74     1533.17     31.16 o 
   0  10   1      121.63      100.43     10.41 o 
   1  10   1      967.76      961.89     32.09 o 
   2  10   1       11.41       14.26      8.48 o 
   3  10   1      644.14      649.38     34.38 o 
  -8  11   1       89.83       84.59     16.56 o 
  -7  11   1     1552.89     1588.43     49.74 o 
  -6  11   1       19.94       31.32     10.37 o 
  -5  11   1      791.08      841.76     35.58 o 
  -4  11   1       15.56       14.00      5.75 o 
  -3  11   1     1524.40     1482.17     31.47 o 
  -2  11   1      151.29      167.85     35.61 o 
  -1  11   1     1306.28     1259.49     30.29 o 
   0  11   1      186.58      176.58     25.64 o 
   1  11   1      403.64      422.02     18.53 o 
   2  11   1      142.05      157.41     20.15 o 
  -9  12   1      336.99      390.49     29.53 o 
  -8  12   1      347.56      380.05     27.93 o 
  -7  12   1      597.29      654.23     34.51 o 
  -6  12   1      322.36      352.59     25.87 o 
  -5  12   1      480.35      456.19     28.73 o 
  -4  12   1      970.40     1029.16     41.56 o 
  -3  12   1      137.70      140.99     14.50 o 
  -2  12   1      711.89      710.07     39.83 o 
  -1  12   1      327.25      337.63     17.30 o 
   0  12   1      581.53      528.75     21.15 o 
   1  12   1      154.99      132.39     18.25 o 
  -7  13   1       56.86       37.37     13.97 o 
  -6  13   1      973.87     1071.32     45.62 o 
  -5  13   1        2.50        4.12      9.64 o 
  -4  13   1      727.33      725.19     36.44 o 
  -3  13   1        6.38       10.31      8.11 o 
  -2  13   1      799.67      790.46     26.04 o 
  -1  13   1       15.67        8.21      6.48 o 
   3 -14   2      121.20      110.52     19.22 o 
  -1 -13   2      591.02      627.57     33.25 o 
   0 -13   2      444.56      433.56     19.25 o 
   1 -13   2      576.35      602.30     32.92 o 
   2 -13   2      302.23      293.93     23.54 o 
   3 -13   2     1044.66     1054.43     43.16 o 
   4 -13   2      141.01      134.93     18.95 o 
   5 -13   2      597.40      535.26     32.32 o 
   6 -13   2       55.49       49.14     14.76 o 
  -2 -12   2        1.12        3.66      7.25 o 
  -1 -12   2      844.56      800.43     24.68 o 
   0 -12   2        9.12        1.11      8.98 o 
   1 -12   2      583.01      595.82     20.62 o 
   2 -12   2       42.98       36.38     11.24 o 
   3 -12   2     1956.51     1998.01     56.13 o 
   4 -12   2      131.49      137.06     18.62 o 
   5 -12   2      628.49      701.45     34.91 o 
   6 -12   2       92.71      103.94     17.69 o 
   7 -12   2      561.65      586.73     33.98 o 
   8 -12   2      121.39      153.68     21.75 o 
  -3 -11   2      303.38      324.72     23.81 o 
  -2 -11   2      147.24      118.30     16.43 o 
  -1 -11   2      967.15     1000.25     26.26 o 
   0 -11   2      150.78      136.70     11.28 o 
   1 -11   2      520.69      523.69     18.02 o 
   2 -11   2     2311.67     2155.55     55.33 o 
   3 -11   2      280.77      281.43     21.41 o 
   4 -11   2      465.80      411.11     25.67 o 
   5 -11   2      681.62      644.46     31.39 o 
   6 -11   2     1191.61     1152.59     42.69 o 
   7 -11   2      152.11      159.56     15.99 o 
   8 -11   2      779.41      805.40     25.17 o 
   9 -11   2        1.37       -2.92      6.58 o 
  -4 -10   2      994.39      997.84     41.63 o 
  -3 -10   2       61.52       35.05     10.17 o 
  -2 -10   2      868.58      856.39     34.18 o 
  -1 -10   2      483.77      486.18     17.21 o 
   0 -10   2     1727.35     1715.64     31.17 o 
   1 -10   2       23.43       21.16      5.27 o 
   2 -10   2     3483.72     3346.20     43.18 o 
   3 -10   2      149.89      174.63     17.16 o 
   4 -10   2     1504.74     1566.99     28.25 o 
   5 -10   2       11.54        5.01      4.22 o 
   6 -10   2     2995.29     3081.26     43.94 o 
   7 -10   2      145.66      147.84     11.78 o 
   8 -10   2      823.43      803.24     42.03 o 
   9 -10   2      228.80      255.43     16.62 o 
  -5  -9   2      196.60      184.67     21.48 o 
  -4  -9   2     1099.56     1090.28     40.83 o 
  -3  -9   2      402.46      362.23     22.61 o 
  -2  -9   2     2534.28     2510.77     38.22 o 
  -1  -9   2      676.90      675.90     18.86 o 
   0  -9   2     2107.00     2131.96     37.41 o 
   1  -9   2     1136.12     1129.37     23.12 o 
   2  -9   2     2597.91     2656.97     27.62 o 
   3  -9   2     1100.33     1126.42     22.19 o 
   4  -9   2     1481.81     1422.26     25.86 o 
   5  -9   2     1536.73     1546.82     40.40 o 
   6  -9   2      553.22      555.85     17.86 o 
   7  -9   2     1076.35     1138.96     42.79 o 
   8  -9   2       72.21       71.43      9.20 o 
   9  -9   2      860.11      908.86     37.97 o 
  -6  -8   2      354.01      332.10     24.87 o 
  -5  -8   2      544.09      585.60     30.66 o 
  -4  -8   2      710.27      789.36     32.78 o 
  -3  -8   2     1013.76      990.33     34.25 o 
  -2  -8   2       26.44       31.52      5.53 o 
  -1  -8   2     2982.66     2933.63     56.82 o 
   0  -8   2      157.21      115.76      6.42 o 
   1  -8   2     4821.70     4973.81     37.77 o 
   2  -8   2      510.67      529.32     11.38 o 
   3  -8   2     1866.57     1774.10     20.99 o 
   4  -8   2       48.37       45.00      6.15 o 
   5  -8   2     2084.76     2034.04     32.25 o 
   6  -8   2       98.32      107.78     11.64 o 
   7  -8   2     1633.26     1690.54     31.71 o 
   8  -8   2       20.10       19.29      6.02 o 
   9  -8   2      668.47      682.10     32.92 o 
  -6  -7   2        0.68        1.33      7.38 o 
  -5  -7   2     1303.15     1339.19     43.09 o 
  -4  -7   2       13.22       28.33      8.45 o 
  -3  -7   2     1016.49     1061.66     22.26 o 
  -2  -7   2      130.47      101.05      6.33 o 
  -1  -7   2     1863.14     1863.18     21.62 o 
   0  -7   2      434.48      384.06      9.54 o 
   1  -7   2     2388.45     2284.58     22.70 o 
   2  -7   2     1271.48     1307.88     16.64 o 
   3  -7   2     1983.99     2078.28     21.43 o 
   4  -7   2     1867.81     1864.07     27.74 o 
   5  -7   2      621.52      567.07     16.11 o 
   6  -7   2     1168.61     1206.94     24.67 o 
   7  -7   2      747.49      701.86     26.43 o 
   8  -7   2      802.89      835.18     23.13 o 
   9  -7   2      518.06      555.41     29.26 o 
  -7  -6   2      286.67      255.89     22.61 o 
  -6  -6   2      317.62      290.94     21.01 o 
  -5  -6   2     1056.54     1055.28     23.77 o 
  -4  -6   2     1602.57     1547.83     26.88 o 
  -3  -6   2      845.51      841.27     14.66 o 
  -2  -6   2     2400.88     2347.34     23.82 o 
  -1  -6   2      156.07      125.28      7.96 o 
   0  -6   2     1244.16     1103.02     14.76 o 
   1  -6   2     4129.18     4510.26     31.85 o 
   2  -6   2     7938.05     8075.96     46.66 o 
   3  -6   2       94.20      102.35      5.11 o 
   4  -6   2     1019.04      981.09     13.94 o 
   5  -6   2       56.05       52.45      6.31 o 
   6  -6   2     3899.84     4004.76     80.07 o 
   7  -6   2       91.58       73.81      8.51 o 
   8  -6   2     1534.14     1557.42     64.21 o 
   9  -6   2       30.19       18.69      9.58 o 
  -8  -5   2      746.60      778.85     36.64 o 
  -7  -5   2        1.30        3.06      7.12 o 
  -6  -5   2      946.42      928.96     23.06 o 
  -5  -5   2       55.06       53.29      7.02 o 
  -4  -5   2     4672.91     4860.71     48.19 o 
  -3  -5   2      124.93      133.00      6.85 o 
  -2  -5   2     3552.67     3686.18     41.34 o 
  -1  -5   2      281.45      227.88     10.84 o 
   0  -5   2     5804.29     5765.17     35.84 o 
   1  -5   2      702.27      602.14     19.46 o 
   2  -5   2    12341.82    13449.83     91.34 o 
   3  -5   2     5585.95     5895.51     35.77 o 
   4  -5   2     2414.03     2410.72     20.95 o 
   5  -5   2       34.91       22.66      4.58 o 
   6  -5   2     3602.24     3624.36     42.32 o 
   7  -5   2     1289.56     1208.65     25.05 o 
   8  -5   2      410.29      359.44     21.28 o 
   9  -5   2      886.40      859.59     35.44 o 
  10  -5   2      217.69      164.19     19.68 o 
  -8  -4   2      686.22      696.23     29.86 o 
  -7  -4   2      262.90      281.53     26.73 o 
  -6  -4   2     1279.34     1247.42     25.36 o 
  -5  -4   2     2063.50     2078.05     30.71 o 
  -4  -4   2     1626.54     1589.06     24.56 o 
  -3  -4   2     4778.54     4787.21     33.37 o 
  -2  -4   2     2594.88     2568.27     21.58 o 
  -1  -4   2     2842.65     2686.46     21.13 o 
   0  -4   2     8180.63     8261.52     43.54 o 
   1  -4   2     7232.35     7774.54     40.79 o 
   2  -4   2       88.23       93.62      6.02 o 
   3  -4   2     8564.99     8498.24     69.50 o 
   4  -4   2      622.77      621.35      9.69 o 
   5  -4   2     3757.52     3741.25     39.48 o 
   6  -4   2      103.46       73.24      7.19 o 
   7  -4   2      796.63      853.20     22.38 o 
   8  -4   2        0.11        5.25      5.52 o 
   9  -4   2     1184.16     1176.13     41.16 o 
  -9  -3   2      668.64      683.56     23.31 o 
  -8  -3   2      235.03      226.12     22.74 o 
  -7  -3   2     1379.55     1343.53     30.32 o 
  -6  -3   2      275.09      265.33     11.73 o 
  -5  -3   2     2753.32     2716.25     34.38 o 
  -4  -3   2       13.78       15.92      2.56 o 
  -3  -3   2     3419.14     3253.02     33.09 o 
  -2  -3   2       84.09      109.30      8.79 o 
  -1  -3   2     5949.41     6390.40     40.49 o 
   0  -3   2      271.77      159.15      4.50 o 
   1  -3   2     1925.06     1626.94     12.69 o 
   2  -3   2      790.63      865.58      8.47 o 
   3  -3   2     4654.28     4621.69     28.14 o 
   4  -3   2     2662.62     2818.41     22.59 o 
   5  -3   2     1248.56     1307.79     38.13 o 
   6  -3   2     1156.01      992.49     24.67 o 
   7  -3   2     1030.87     1005.38     47.15 o 
   8  -3   2      671.73      643.39     28.33 o 
   9  -3   2      379.69      363.16     23.01 o 
  -9  -2   2      537.44      574.80     20.78 o 
  -8  -2   2       78.04       98.01     11.37 o 
  -7  -2   2     1309.63     1197.91     25.22 o 
  -6  -2   2      644.10      701.68     17.74 o 
  -5  -2   2     1507.55     1492.07     36.44 o 
  -4  -2   2     1635.33     1533.90     15.51 o 
  -3  -2   2      671.14      594.90      8.28 o 
  -2  -2   2      460.97      362.16      5.85 o 
  -1  -2   2     1118.50     1078.61      9.83 o 
   0  -2   2    12184.60    13307.78     63.15 o 
   1  -2   2      530.77      578.69     13.57 o 
   2  -2   2     8782.13     9024.76     43.81 o 
   3  -2   2       27.94       24.92      2.38 o 
   4  -2   2     2081.11     1975.28     18.69 o 
   5  -2   2      532.53      491.74     10.12 o 
   6  -2   2     4180.75     4342.32     35.58 o 
   7  -2   2       43.31       34.25      7.98 o 
   8  -2   2     1179.38     1198.21     38.30 o 
   9  -2   2       19.20       19.09      8.25 o 
 -10  -1   2      337.32      379.20     18.47 o 
  -9  -1   2      145.29      129.62     11.64 o 
  -8  -1   2     1150.88     1195.48     26.68 o 
  -7  -1   2      201.20      213.13     16.92 o 
  -6  -1   2     2194.12     2166.57     31.99 o 
  -5  -1   2       85.61       64.01      5.81 o 
  -4  -1   2     7184.97     7378.67     40.49 o 
  -3  -1   2      638.33      731.53      8.03 o 
  -2  -1   2    10044.90    10189.92    103.94 o 
  -1  -1   2     6662.22     7059.62     33.76 o 
   0  -1   2    21324.25    22330.42     96.57 o 
   1  -1   2       61.88       39.29      3.03 o 
   2  -1   2      960.01      787.83      8.75 o 
   3  -1   2      223.04      190.32      4.57 o 
   4  -1   2     6229.13     6561.65     37.63 o 
   5  -1   2     1235.12     1186.10     13.95 o 
   6  -1   2     1685.34     1666.14     28.03 o 
   7  -1   2      572.41      549.23     23.94 o 
   8  -1   2      849.32      790.56     31.72 o 
   9  -1   2      287.50      321.66     22.54 o 
 -10   0   2      892.76      998.48     33.65 o 
  -9   0   2        9.29        9.89      5.03 o 
  -8   0   2     1453.94     1468.10     29.10 o 
  -7   0   2      205.33      205.50     10.20 o 
  -6   0   2     2498.31     2544.82     32.87 o 
  -5   0   2      638.31      570.93      9.33 o 
  -4   0   2     8564.27     8690.95     63.20 o 
  -3   0   2     4117.82     4113.06     35.72 o 
  -2   0   2     4469.07     4490.47     30.86 o 
  -1   0   2     9486.74    10777.83     47.81 o 
   0   0   2     1547.70     1817.47     11.74 o 
   1   0   2     8673.25     9174.09     46.96 o 
   2   0   2    14866.77    15885.70     71.26 o 
   3   0   2     5574.36     5619.75     34.53 o 
   4   0   2     2935.54     3043.20     25.64 o 
   5   0   2     3217.18     3362.66     29.50 o 
   6   0   2       12.61       16.38      2.86 o 
   7   0   2      749.49      817.71     45.72 o 
   8   0   2      385.44      330.71     20.35 o 
   9   0   2     1305.03     1353.69     45.15 o 
 -10   1   2      413.96      454.93     27.60 o 
  -9   1   2      967.54     1002.87     25.56 o 
  -8   1   2      272.86      288.79     15.93 o 
  -7   1   2     2161.45     2155.77     32.12 o 
  -6   1   2     1857.05     1769.50     29.06 o 
  -5   1   2     7862.22     8110.37     74.68 o 
  -4   1   2      210.78      174.90      6.24 o 
  -3   1   2     4778.08     5044.58     32.28 o 
  -2   1   2      661.35      785.09     15.06 o 
  -1   1   2    12685.51    13435.97     61.43 o 
   0   1   2      472.27      620.28      9.16 o 
   1   1   2     7038.03     7064.79     35.65 o 
   2   1   2       12.96        2.17      3.74 o 
   3   1   2    10868.91    11252.05     58.44 o 
   4   1   2     1614.79     1689.93     19.05 o 
   5   1   2     1124.39     1115.50     16.75 o 
   6   1   2        6.72        3.80      2.63 o 
   7   1   2     1530.73     1548.64     28.84 o 
   8   1   2      352.81      319.07     20.55 o 
   9   1   2      405.16      395.15     25.27 o 
 -10   2   2        0.82       -4.85      6.65 o 
  -9   2   2     1066.61     1129.32     26.37 o 
  -8   2   2       20.89       24.61      4.98 o 
  -7   2   2     2164.90     2207.81     31.80 o 
  -6   2   2      698.17      715.72     16.12 o 
  -5   2   2     9371.27     9822.45     53.42 o 
  -4   2   2     3684.95     3653.95     26.41 o 
  -3   2   2      654.38      679.95      8.84 o 
  -2   2   2      335.63      430.51     14.92 o 
  -1   2   2     1919.23     1677.69     11.89 o 
   0   2   2     9897.23    10641.04     64.02 o 
   1   2   2     2769.79     2874.95     27.60 o 
   2   2   2     6111.70     6186.21     36.37 o 
   3   2   2      360.14      340.56      7.97 o 
   4   2   2     2213.10     2101.24     23.57 o 
   5   2   2      205.70      173.73      7.30 o 
   6   2   2     2213.55     2258.94     33.65 o 
   7   2   2      199.16      200.34     14.03 o 
   8   2   2     1116.21     1298.16     42.89 o 
 -10   3   2      654.13      675.18     32.92 o 
  -9   3   2      426.96      424.60     15.96 o 
  -8   3   2      455.61      468.80     21.78 o 
  -7   3   2      157.74      179.93      9.59 o 
  -6   3   2     2627.87     2629.71     24.66 o 
  -5   3   2     1805.90     1720.68     18.01 o 
  -4   3   2     8857.93     8998.88     48.62 o 
  -3   3   2      461.14      701.09     10.88 o 
  -2   3   2     4143.48     4366.93     25.93 o 
  -1   3   2      114.19      178.94     11.84 o 
   0   3   2    12697.52    13232.95     80.26 o 
   1   3   2       44.20       46.62      6.32 o 
   2   3   2     5959.80     5630.05     35.52 o 
   3   3   2       15.16        3.64      2.09 o 
   4   3   2     3798.40     4094.99     34.21 o 
   5   3   2       67.38       51.72      4.99 o 
   6   3   2     1655.24     1693.10     44.89 o 
   7   3   2      104.82       86.38     13.97 o 
   8   3   2      626.28      639.27     32.32 o 
 -10   4   2     1439.93     1473.65     47.22 o 
  -9   4   2       63.97       38.64      9.11 o 
  -8   4   2     1441.40     1431.94     44.22 o 
  -7   4   2       11.35       15.09      4.36 o 
  -6   4   2     5391.31     5659.25     40.08 o 
  -5   4   2       52.22       37.85      3.71 o 
  -4   4   2     5357.32     5488.42     45.61 o 
  -3   4   2     5756.01     6008.32     54.52 o 
  -2   4   2    12093.10    12054.47     58.02 o 
  -1   4   2       84.37       96.53      6.38 o 
   0   4   2    10725.26    11285.24     74.82 o 
   1   4   2     1348.16     1340.50     13.81 o 
   2   4   2     2535.31     2727.81     23.62 o 
   3   4   2     2134.78     2080.08     23.85 o 
   4   4   2     1192.30     1137.24     23.02 o 
   5   4   2      992.39      967.78     33.12 o 
   6   4   2     1069.19     1084.23     37.97 o 
   7   4   2      488.81      542.71     28.93 o 
   8   4   2      150.96      155.61     20.08 o 
 -10   5   2      704.96      737.36     33.05 o 
  -9   5   2      241.07      255.16     19.88 o 
  -8   5   2     2469.05     2573.43     58.92 o 
  -7   5   2     1966.54     1949.55     23.37 o 
  -6   5   2     3419.04     3436.76     30.30 o 
  -5   5   2     1472.05     1408.35     17.44 o 
  -4   5   2      195.04      174.45      6.14 o 
  -3   5   2     8544.55     8715.70     48.13 o 
  -2   5   2     2861.19     2858.84     21.25 o 
  -1   5   2     5838.49     5823.33     49.13 o 
   0   5   2     1406.22     1395.74     13.14 o 
   1   5   2     5407.53     5302.95     49.16 o 
   2   5   2      499.77      435.91     19.09 o 
   3   5   2     3745.53     3882.86     44.83 o 
   4   5   2       73.41       62.29      7.28 o 
   5   5   2     1497.83     1410.01     42.69 o 
   6   5   2       63.26       49.68     12.04 o 
   7   5   2      830.84      906.07     39.10 o 
 -10   6   2       30.42       28.83      6.24 o 
  -9   6   2     1775.27     1778.62     47.08 o 
  -8   6   2       96.05      115.78     13.23 o 
  -7   6   2     3887.23     3847.22     34.93 o 
  -6   6   2      156.24      157.99      7.10 o 
  -5   6   2     2689.99     2610.76     25.37 o 
  -4   6   2      688.01      716.67     20.61 o 
  -3   6   2     7624.01     7881.31     46.33 o 
  -2   6   2       32.72       22.00      2.43 o 
  -1   6   2     3513.51     3433.15     38.11 o 
   0   6   2     2725.95     2671.16     55.30 o 
   1   6   2     2175.85     2085.95     30.94 o 
   2   6   2      413.89      463.57     15.29 o 
   3   6   2     1913.12     1911.13     32.51 o 
   4   6   2     1212.53     1138.04     26.07 o 
   5   6   2      926.84      940.78     36.97 o 
   6   6   2      396.23      351.39     24.87 o 
 -10   7   2      163.81      140.65     18.09 o 
  -9   7   2      490.06      429.73     23.14 o 
  -8   7   2     1162.99     1141.28     34.65 o 
  -7   7   2     1179.42     1225.11     19.33 o 
  -6   7   2     1513.51     1513.18     20.61 o 
  -5   7   2     2137.11     2144.82     23.73 o 
  -4   7   2     3012.21     2946.13     26.78 o 
  -3   7   2     1842.85     1738.01     70.32 o 
  -2   7   2     1988.29     2026.57     42.79 o 
  -1   7   2      165.71      146.91      9.23 o 
   0   7   2     3603.38     3538.17     42.55 o 
   1   7   2      666.90      693.32     18.81 o 
   2   7   2     1638.85     1540.57     29.31 o 
   3   7   2        5.31        0.21      4.82 o 
   4   7   2     1570.20     1692.71     50.34 o 
   5   7   2       11.41        9.71      9.64 o 
 -10   8   2      887.42      875.95     36.38 o 
  -9   8   2       35.33       50.07     10.37 o 
  -8   8   2      490.98      501.64     22.28 o 
  -7   8   2      281.23      247.82     11.78 o 
  -6   8   2     3128.27     3282.18     32.29 o 
  -5   8   2      557.31      533.21     18.65 o 
  -4   8   2     3931.41     4026.58     93.97 o 
  -3   8   2      175.88      165.24     10.19 o 
  -2   8   2     3504.73     3411.03     42.49 o 
  -1   8   2      609.64      645.34     27.90 o 
   0   8   2     1833.71     1844.44     31.77 o 
   1   8   2        4.05        0.96      3.78 o 
   2   8   2     3748.49     3837.23     51.06 o 
   3   8   2      440.64      380.51     16.80 o 
 -10   9   2      590.85      729.98     33.45 o 
  -9   9   2       24.92       25.40      8.58 o 
  -8   9   2     1774.27     1797.36     32.77 o 
  -7   9   2      712.96      712.42     30.06 o 
  -6   9   2     1310.96     1334.49     27.29 o 
  -5   9   2      307.90      331.65     21.21 o 
  -4   9   2     4354.66     4595.07     53.16 o 
  -3   9   2     1393.91     1388.03     27.61 o 
  -2   9   2      443.20      425.48     17.36 o 
  -1   9   2     1014.61      991.97     31.36 o 
   0   9   2     1305.39     1173.97     26.73 o 
   1   9   2      954.68      898.38     24.35 o 
   2   9   2      679.73      690.26     22.39 o 
   3   9   2     1230.01     1197.87     45.42 o 
  -8  10   2      749.97      715.88     32.19 o 
  -7  10   2     1759.76     1854.63     51.01 o 
  -6  10   2       51.34       58.19     12.10 o 
  -5  10   2     1281.36     1294.47     28.30 o 
  -4  10   2      563.15      501.26     18.03 o 
  -3  10   2     2816.97     2871.57     42.94 o 
  -2  10   2       13.47       17.82      5.94 o 
  -1  10   2     1093.43     1085.34     34.38 o 
   0  10   2       74.54       55.72     10.11 o 
   1  10   2     1434.88     1396.39     37.17 o 
   2  10   2      236.08      251.18     15.11 o 
  -8  11   2        7.00       11.70     10.11 o 
  -7  11   2     1180.61     1203.19     43.56 o 
  -6  11   2      228.83      218.52     20.42 o 
  -5  11   2     1305.96     1324.61     30.17 o 
  -4  11   2      859.96      923.15     25.58 o 
  -3  11   2      398.38      401.98     22.44 o 
  -2  11   2      376.93      351.18     16.67 o 
  -1  11   2     1394.51     1347.77     31.75 o 
   0  11   2      703.92      644.90     22.70 o 
   1  11   2      183.77      177.60     17.02 o 
   2  11   2      372.04      394.81     26.00 o 
  -8  12   2      664.81      689.74     35.78 o 
  -7  12   2      274.86      277.84     24.87 o 
  -6  12   2     1000.65      972.04     40.90 o 
  -5  12   2      144.48      156.14     19.42 o 
  -4  12   2      838.83      823.54     30.36 o 
  -3  12   2       15.36       10.86      6.34 o 
  -2  12   2     1358.18     1337.72     32.71 o 
  -1  12   2        5.03       -2.43      6.62 o 
   0  12   2      637.70      677.61     24.45 o 
   1  12   2       10.30        2.59      8.78 o 
  -6  13   2      734.54      756.44     38.24 o 
  -5  13   2       77.08       85.85     17.49 o 
  -4  13   2      725.74      656.96     35.38 o 
  -3  13   2      186.28      190.72     15.46 o 
  -2  13   2      534.24      544.84     23.18 o 
   1 -14   3      230.37      236.34     24.14 o 
   2 -14   3      605.25      672.52     36.38 o 
   3 -14   3      378.61      323.33     27.66 o 
  -1 -13   3      641.09      698.52     33.72 o 
   0 -13   3       43.39       53.20     13.03 o 
   1 -13   3     1153.74     1186.37     44.89 o 
   2 -13   3       28.67       16.16      9.58 o 
   3 -13   3     1252.42     1283.53     47.35 o 
   4 -13   3        8.49       19.29     10.11 o 
   5 -13   3      767.40      796.94     39.17 o 
   6 -13   3       39.65       33.72     12.97 o 
  -2 -12   3       60.58       46.08     11.04 o 
  -1 -12   3      987.78     1011.34     38.17 o 
   0 -12   3      281.70      290.02     14.92 o 
   1 -12   3      500.49      530.87     29.06 o 
   2 -12   3      301.70      254.23     21.81 o 
   3 -12   3      821.68      834.25     36.77 o 
   4 -12   3      478.68      474.48     28.33 o 
   5 -12   3      472.16      488.98     29.46 o 
   6 -12   3      674.49      665.21     35.11 o 
   7 -12   3      229.08      224.64     23.67 o 
   8 -12   3      329.26      317.34     28.06 o 
  -3 -11   3      206.35      187.93     20.02 o 
  -2 -11   3     1378.43     1406.89     45.15 o 
  -1 -11   3       90.80       87.92      9.65 o 
   0 -11   3      226.36      233.84     12.84 o 
   1 -11   3      409.53      411.57     24.87 o 
   2 -11   3     2502.43     2430.99     59.05 o 
   3 -11   3        6.98        0.60      7.91 o 
   4 -11   3     1952.67     1928.58     53.80 o 
   5 -11   3        0.99        2.74      4.78 o 
   6 -11   3     1089.56     1125.56     63.11 o 
   7 -11   3       72.30       69.62     22.84 o 
   8 -11   3      866.99      856.18     26.87 o 
   9 -11   3       67.40       96.29     18.15 o 
  -4 -10   3      930.97     1029.03     41.23 o 
  -3 -10   3      111.50      102.81     15.63 o 
  -1 -10   3        5.96        4.20      4.00 o 
   0 -10   3      821.56      825.90     21.27 o 
   1 -10   3       29.28       34.51      6.01 o 
   2 -10   3     4060.95     4201.71     75.35 o 
   3 -10   3     1408.79     1325.29     64.11 o 
   4 -10   3     1153.24     1142.72     49.01 o 
   5 -10   3      647.18      642.95     23.37 o 
   6 -10   3     1500.61     1565.00     31.57 o 
   7 -10   3      299.11      314.70     15.38 o 
   8 -10   3      777.65      824.29     25.41 o 
   9 -10   3      794.00      828.06     27.13 o 
  -5  -9   3      274.40      280.57     24.21 o 
  -4  -9   3      494.01      481.20     27.13 o 
  -3  -9   3     1945.74     1865.67     48.55 o 
  -2  -9   3     1788.67     1771.26     31.09 o 
  -1  -9   3     1386.47     1341.09     26.14 o 
   0  -9   3     1361.81     1233.62     24.22 o 
   1  -9   3     3261.68     3283.00     48.31 o 
   2  -9   3      847.92      824.02     15.02 o 
   3  -9   3     1882.04     1843.06     29.70 o 
   4  -9   3      241.20      226.34     11.45 o 
   5  -9   3     2863.60     2889.41     40.63 o 
   6  -9   3      178.58      164.24     11.49 o 
   7  -9   3     1134.24     1221.01     40.40 o 
   8  -9   3        5.32        5.45      5.28 o 
   9  -9   3     1266.30     1310.99     45.95 o 
  -6  -8   3       70.83      107.86     17.89 o 
  -5  -8   3     1010.10      921.96     37.37 o 
  -4  -8   3       15.43       12.17      7.32 o 
  -3  -8   3     1951.44     1993.95     48.41 o 
  -2  -8   3       11.55       14.43      4.72 o 
  -1  -8   3     2339.35     2307.47     53.69 o 
   0  -8   3      898.88      784.97     22.30 o 
   1  -8   3     6462.92     6300.35     44.22 o 
   2  -8   3       11.67       14.97      4.58 o 
   3  -8   3     2927.67     3038.74     37.42 o 
   4  -8   3      631.64      616.96     17.09 o 
   5  -8   3     1927.97     1969.12     32.17 o 
   6  -8   3      365.27      329.61     14.01 o 
   7  -8   3      747.56      707.26     21.09 o 
   8  -8   3      510.55      547.77     35.61 o 
   9  -8   3      572.87      608.68     31.85 o 
  -7  -7   3      479.93      532.20     30.99 o 
  -6  -7   3      138.15      116.44     16.56 o 
  -5  -7   3     1969.05     2034.58     52.07 o 
  -4  -7   3      964.39      955.94     30.42 o 
  -3  -7   3     1352.61     1305.27     39.24 o 
  -2  -7   3      288.13      274.39     12.13 o 
  -1  -7   3      653.59      634.02     12.69 o 
   0  -7   3     2825.63     2779.41     26.20 o 
   1  -7   3     1367.29     1330.12     16.97 o 
   2  -7   3     1757.60     1649.70     18.74 o 
   3  -7   3      815.86      807.46     17.85 o 
   4  -7   3     3724.24     3901.99     67.23 o 
   5  -7   3      280.67      258.66     11.61 o 
   6  -7   3     1508.81     1570.56     29.05 o 
   7  -7   3        2.43       -3.57      3.69 o 
   8  -7   3     1751.11     1770.03     34.58 o 
   9  -7   3      171.81      207.55     21.21 o 
  -7  -6   3       90.35       86.18     14.83 o 
  -6  -6   3     1317.29     1278.32     36.11 o 
  -5  -6   3      388.26      369.46     14.38 o 
  -4  -6   3     1761.71     1788.81     29.28 o 
  -3  -6   3      268.48      219.94      8.67 o 
  -2  -6   3     2613.65     2617.99     25.35 o 
  -1  -6   3      118.18       84.62      5.29 o 
   0  -6   3     7418.16     7565.88     45.76 o 
   1  -6   3       63.42       58.60      5.80 o 
   2  -6   3     3847.86     3705.97     27.62 o 
   3  -6   3        8.64       13.05      2.54 o 
   4  -6   3     4106.53     4184.32     43.58 o 
   5  -6   3      767.38      754.73     18.30 o 
   6  -6   3     1637.06     1654.15     31.39 o 
   7  -6   3      386.72      342.61     14.37 o 
   8  -6   3     2340.16     2318.22     39.07 o 
   9  -6   3      183.76      198.44     20.55 o 
  -8  -5   3      767.83      795.50     24.85 o 
  -7  -5   3      119.81      130.27     11.22 o 
  -6  -5   3     1991.28     2033.89     34.35 o 
  -5  -5   3      545.16      530.65     16.21 o 
  -4  -5   3     2235.58     2349.81     57.02 o 
  -3  -5   3      399.22      343.74     10.96 o 
  -2  -5   3     8402.37     8587.68     50.17 o 
  -1  -5   3     4876.14     4767.18     32.85 o 
   0  -5   3     3458.59     3267.95     29.04 o 
   1  -5   3      456.01      423.31      7.88 o 
   2  -5   3    10542.19    11290.68     56.86 o 
   3  -5   3     7310.23     7541.34     42.32 o 
   4  -5   3     2262.18     2221.51     35.98 o 
   5  -5   3     1463.99     1401.16     24.64 o 
   6  -5   3      685.71      639.62     26.13 o 
   7  -5   3      797.08      846.34     21.65 o 
   8  -5   3      523.31      475.35     25.20 o 
   9  -5   3     1056.52     1041.33     39.37 o 
  -9  -4   3      451.68      509.19     28.60 o 
  -8  -4   3      513.65      465.99     18.27 o 
  -7  -4   3      649.45      592.90     19.62 o 
  -6  -4   3      915.84      859.78     28.06 o 
  -5  -4   3     3148.84     3072.42     38.31 o 
  -4  -4   3     1016.60      967.38     19.14 o 
  -3  -4   3     7266.20     7550.05     44.85 o 
  -2  -4   3     1496.11     1524.79     20.88 o 
  -1  -4   3     5333.38     5534.85     33.82 o 
   0  -4   3      798.38      923.89     16.16 o 
   1  -4   3     5063.42     4463.00     37.31 o 
   2  -4   3      524.65      482.26     11.31 o 
   3  -4   3     8105.29     8222.63     60.63 o 
   4  -4   3      360.94      361.65      7.18 o 
   5  -4   3     3540.99     3669.30     55.89 o 
   6  -4   3      188.55      152.55     14.63 o 
   7  -4   3     1541.89     1494.16     28.52 o 
   8  -4   3       83.91       84.99     12.90 o 
   9  -4   3      529.75      536.39     28.66 o 
  -9  -3   3      944.37      906.45     26.31 o 
  -8  -3   3       14.48        8.41      7.12 o 
  -7  -3   3     1439.33     1310.08     58.55 o 
  -6  -3   3        3.80        3.60      3.45 o 
  -5  -3   3     2985.99     3022.90     36.04 o 
  -4  -3   3      416.14      361.70     16.16 o 
  -3  -3   3     2533.71     2550.82     24.18 o 
  -2  -3   3     2875.79     2698.90     20.19 o 
  -1  -3   3     4126.86     3994.29     25.26 o 
   0  -3   3     1110.51     1254.47     16.74 o 
   1  -3   3     5252.48     5436.15     40.47 o 
   2  -3   3     5082.54     4977.32     48.84 o 
   3  -3   3      815.73      802.34      9.30 o 
   4  -3   3     2801.27     2698.16     22.18 o 
   5  -3   3     1817.48     1725.87     57.22 o 
   6  -3   3     1752.75     1780.09     28.85 o 
   7  -3   3      355.24      351.08     15.89 o 
   8  -3   3      781.37      780.38     31.79 o 
   9  -3   3       53.57       59.92     12.37 o 
  -9  -2   3      580.09      538.97     22.48 o 
  -8  -2   3      923.07      965.02     24.70 o 
  -7  -2   3      625.83      688.42     19.14 o 
  -6  -2   3      742.88      708.26     17.95 o 
  -5  -2   3     1672.25     1579.90     24.60 o 
  -4  -2   3     6593.02     6608.47     39.57 o 
  -3  -2   3       18.69       32.18      2.40 o 
  -2  -2   3     2561.66     2472.60     26.19 o 
  -1  -2   3     5624.25     6051.93     31.85 o 
   0  -2   3      837.62      897.95      8.80 o 
   1  -2   3       97.30       87.44      4.92 o 
   2  -2   3     9325.32     9319.97     50.43 o 
   3  -2   3      479.57      474.57      7.08 o 
   4  -2   3     4480.50     4565.28     28.10 o 
   5  -2   3       13.32       14.39      3.65 o 
   6  -2   3     1269.68     1262.10     24.21 o 
   7  -2   3       11.13       12.30      5.59 o 
   8  -2   3     1591.58     1518.54     44.49 o 
   9  -2   3      195.98      170.04     18.62 o 
 -10  -1   3      403.93      454.54     19.82 o 
  -9  -1   3       10.12        6.68      8.91 o 
  -8  -1   3     1382.16     1319.40     28.01 o 
  -7  -1   3        9.13       11.87      4.06 o 
  -6  -1   3     2569.93     2525.47     62.41 o 
  -5  -1   3      185.76      158.79      7.70 o 
  -4  -1   3     6383.31     6326.45     49.16 o 
  -3  -1   3     2982.80     2920.01     43.29 o 
  -2  -1   3     4337.93     4149.85     31.13 o 
  -1  -1   3      598.19      641.43     18.60 o 
   0  -1   3    11516.09    12412.82     55.77 o 
   1  -1   3       43.06       65.50      2.84 o 
   2  -1   3    11010.97    11531.07     55.26 o 
   3  -1   3     2953.53     2956.44     23.10 o 
   4  -1   3      207.60      177.36      5.33 o 
   5  -1   3      660.26      625.11     10.53 o 
   6  -1   3     2647.94     2567.47     30.90 o 
   7  -1   3     2015.94     1999.07     47.68 o 
   8  -1   3      198.05      224.37     19.02 o 
   9  -1   3      248.66      225.84     20.95 o 
 -10   0   3      769.08      821.17     25.28 o 
  -9   0   3      282.15      283.59     14.34 o 
  -8   0   3     1002.76     1044.63     55.00 o 
  -7   0   3     1144.30     1106.67     23.04 o 
  -6   0   3     2018.28     1932.12     28.00 o 
  -5   0   3     2023.93     1979.54     30.12 o 
  -4   0   3     3503.69     3346.31     31.76 o 
  -3   0   3     3328.10     3343.52     29.04 o 
  -2   0   3     4524.18     5030.28     27.63 o 
  -1   0   3    20818.49    21865.66     96.85 o 
   0   0   3      611.44      538.22      6.93 o 
   1   0   3    11385.41    11825.44     66.92 o 
   2   0   3     7860.88     8418.71     44.30 o 
   3   0   3     3724.34     3657.08     27.17 o 
   4   0   3      608.03      599.50     11.12 o 
   5   0   3     1976.34     1984.13     19.69 o 
   6   0   3        1.43        3.74      2.36 o 
   7   0   3     1307.50     1308.53     38.17 o 
   8   0   3       59.75       49.08     10.57 o 
   9   0   3      334.07      344.34     24.14 o 
 -10   1   3      194.65      162.49     13.15 o 
  -9   1   3     1482.38     1546.75     47.91 o 
  -8   1   3       83.33       77.06     14.40 o 
  -7   1   3     2975.55     3016.53     40.53 o 
  -6   1   3      249.46      225.75      9.38 o 
  -5   1   3     6704.98     6637.44     39.05 o 
  -4   1   3      414.01      423.23      9.41 o 
  -3   1   3     8185.84     8358.89     42.21 o 
  -2   1   3      555.06      434.06      6.40 o 
  -1   1   3     1297.68     1252.15     10.89 o 
   0   1   3       27.12       44.80      2.90 o 
   1   1   3     5696.95     5866.67     41.83 o 
   2   1   3     3845.41     4103.58     27.79 o 
   3   1   3     2889.51     3039.41     25.28 o 
   4   1   3     1397.91     1178.27     16.35 o 
   5   1   3     2064.66     1927.92     34.25 o 
   6   1   3     1365.10     1336.83     25.06 o 
   7   1   3      136.13      126.88     13.57 o 
   8   1   3      177.64      209.54     18.82 o 
 -10   2   3      178.43      189.97     13.43 o 
  -9   2   3      693.26      701.63     33.12 o 
  -8   2   3       91.25       87.60      8.24 o 
  -7   2   3      944.18      995.49     21.02 o 
  -6   2   3     1688.47     1612.51     24.73 o 
  -5   2   3     2268.61     2206.47     19.93 o 
  -4   2   3     6106.06     6261.35     36.72 o 
  -3   2   3     5356.45     5135.92     30.38 o 
  -2   2   3     5791.80     6555.80     50.86 o 
  -1   2   3     1513.86     1342.58     11.63 o 
   0   2   3      666.42      524.48      6.27 o 
   1   2   3     1333.55     1242.58     12.57 o 
   2   2   3    11613.42    11747.97     60.29 o 
   3   2   3       36.57       22.29      3.01 o 
   4   2   3     2303.84     2452.08     25.19 o 
   5   2   3        1.15       -1.68      1.68 o 
   6   2   3     1431.53     1399.44     38.84 o 
   7   2   3        3.94       -6.05      6.18 o 
 -10   3   3      622.92      619.65     30.06 o 
  -9   3   3      142.93      131.79     17.96 o 
  -8   3   3     1966.35     1935.88     31.79 o 
  -7   3   3        9.81       10.67      4.92 o 
  -6   3   3     1925.41     1835.46     20.05 o 
  -5   3   3        5.15        7.21      3.08 o 
  -4   3   3     8495.94     9300.70     57.76 o 
  -3   3   3       86.13       64.04      3.50 o 
  -2   3   3     6542.48     6262.68     54.42 o 
  -1   3   3      497.20      591.35     26.90 o 
   0   3   3     4503.07     4271.88     37.38 o 
   1   3   3      286.71      310.09      6.24 o 
   2   3   3     3876.85     4118.67     29.78 o 
   3   3   3      924.31      858.11     18.50 o 
   4   3   3     1612.45     1555.54     20.41 o 
   5   3   3      251.32      202.55     13.93 o 
   6   3   3      928.55      930.14     33.58 o 
   7   3   3      379.00      340.08     22.48 o 
 -10   4   3      553.58      569.05     29.06 o 
  -9   4   3       61.18       56.54      7.47 o 
  -8   4   3     3049.74     3088.44     48.51 o 
  -7   4   3     1328.22     1228.76     23.11 o 
  -6   4   3      869.53      845.92     13.92 o 
  -5   4   3       33.95       29.56      3.50 o 
  -4   4   3     7492.02     7529.93     44.11 o 
  -3   4   3     8216.95     8946.35     48.12 o 
  -2   4   3     1171.04     1138.60     49.54 o 
  -1   4   3     1732.24     1512.24     21.51 o 
   0   4   3     4841.14     4847.15     43.59 o 
   1   4   3     1312.21     1245.98     13.43 o 
   2   4   3     1662.56     1542.94     25.11 o 
   3   4   3     3396.95     3557.58     59.39 o 
   4   4   3       79.62       72.30      7.53 o 
   5   4   3     1215.72     1256.53     39.17 o 
   6   4   3      170.67      198.24     18.89 o 
   7   4   3      650.03      658.16     33.12 o 
 -10   5   3      454.55      442.96     25.74 o 
  -9   5   3      969.93      990.13     34.98 o 
  -8   5   3      225.05      202.43     10.63 o 
  -7   5   3     1581.72     1598.57     26.42 o 
  -6   5   3     2210.76     2282.60     24.15 o 
  -5   5   3     5955.04     6082.41     40.96 o 
  -4   5   3       50.93       34.17      4.46 o 
  -3   5   3     2558.52     2579.31     21.50 o 
  -2   5   3      105.47      104.49      7.12 o 
  -1   5   3     9091.73     9240.50     69.22 o 
   0   5   3        1.99        0.93      2.76 o 
   1   5   3     4219.60     4090.80     43.79 o 
   2   5   3       91.65       49.54      9.44 o 
   3   5   3     2410.89     2509.95     36.67 o 
   4   5   3      364.68      341.03     21.71 o 
   6   5   3      237.18      176.89     19.35 o 
   7   5   3      438.58      508.26     31.72 o 
 -10   6   3      112.31       74.02     12.30 o 
  -9   6   3     1311.02     1195.28     38.50 o 
  -8   6   3      292.69      284.92     12.28 o 
  -7   6   3     4640.75     4801.20    100.29 o 
  -6   6   3        3.04        8.55      3.07 o 
  -5   6   3     2657.68     2700.52     26.03 o 
  -4   6   3     1476.58     1403.51     17.19 o 
  -3   6   3     1124.93      992.32     12.98 o 
  -2   6   3     1722.48     1734.42     41.06 o 
  -1   6   3     3163.58     3292.28     38.60 o 
   0   6   3     2417.87     2267.83     32.10 o 
   1   6   3      651.36      613.33     43.86 o 
   2   6   3     2411.20     2319.56     35.59 o 
   3   6   3       83.04       73.44     13.50 o 
   4   6   3     1097.62     1158.13     42.66 o 
   5   6   3      358.35      347.40     24.67 o 
   6   6   3     1021.97     1190.96     46.88 o 
 -10   7   3      317.33      342.41     21.95 o 
  -9   7   3      219.86      230.56     18.62 o 
  -8   7   3     1554.90     1542.11     28.00 o 
  -7   7   3      293.88      283.65      9.78 o 
  -6   7   3     2690.16     2805.54     28.81 o 
  -5   7   3       39.81       29.10      4.20 o 
  -4   7   3     4471.37     4577.62     48.30 o 
  -3   7   3      336.47      356.23     13.00 o 
  -2   7   3     2961.63     2881.18     37.40 o 
  -1   7   3       50.77       47.58      6.49 o 
   0   7   3     3134.63     2994.50     89.04 o 
   1   7   3       18.58        7.60      4.41 o 
   2   7   3     2165.54     2314.57     84.66 o 
   3   7   3      115.36       81.45     12.34 o 
   4   7   3     1035.34     1028.70     40.23 o 
   5   7   3       77.70       75.01     16.09 o 
 -10   8   3     1105.53     1194.28     40.90 o 
  -9   8   3       77.67       65.57     12.17 o 
  -8   8   3     1244.66     1232.19     35.44 o 
  -7   8   3       59.90       49.93      6.49 o 
  -6   8   3      657.17      667.38     18.87 o 
  -5   8   3      528.35      536.79     17.14 o 
  -4   8   3     6638.51     6863.83     65.19 o 
  -3   8   3     1909.97     1758.65     30.25 o 
  -2   8   3      946.32      906.66     21.93 o 
  -1   8   3      164.23      131.97     21.55 o 
   0   8   3     2521.64     2405.82     59.09 o 
   1   8   3     1330.68     1278.34     48.51 o 
   2   8   3      476.51      493.93     18.62 o 
   3   8   3      264.03      280.80     15.55 o 
   4   8   3     1028.54     1190.83     46.68 o 
  -8   9   3      691.70      680.57     29.99 o 
  -7   9   3      430.42      428.33     24.07 o 
  -6   9   3      832.16      796.01     39.87 o 
  -5   9   3     2650.25     2640.13     44.89 o 
  -4   9   3      951.52      862.67     25.47 o 
  -3   9   3      788.57      830.75     22.29 o 
  -2   9   3      491.09      476.32     17.05 o 
  -1   9   3     2453.97     2448.35     39.56 o 
   0   9   3       11.88       -1.20      4.70 o 
   1   9   3      909.96      864.00     43.72 o 
   2   9   3       40.26       21.61      6.72 o 
   3   9   3     1391.59     1538.22     52.54 o 
  -8  10   3       73.62       70.42     13.10 o 
  -7  10   3      993.72      941.05     36.11 o 
  -6  10   3        2.36        0.99      4.69 o 
  -5  10   3     3066.18     3049.91     45.26 o 
  -4  10   3      219.65      210.90     13.22 o 
  -3  10   3      964.75      932.80     24.70 o 
  -2  10   3       16.21       13.90      5.74 o 
  -1  10   3     2051.26     2039.46     37.96 o 
   0  10   3      434.05      386.87     37.87 o 
   1  10   3      292.57      297.19     15.79 o 
   2  10   3      212.12      189.18     14.51 o 
  -8  11   3      422.52      412.90     26.40 o 
  -7  11   3      395.31      440.43     26.60 o 
  -6  11   3      481.57      458.92     27.07 o 
  -5  11   3     1158.43     1120.63     61.88 o 
  -4  11   3     1311.47     1337.19     72.25 o 
  -3  11   3       80.46       75.90     10.10 o 
  -2  11   3     1293.36     1199.87     30.21 o 
  -1  11   3      173.34      139.89     13.37 o 
   0  11   3      653.62      674.39     23.77 o 
   1  11   3      119.26       83.87     12.30 o 
   2  11   3      808.30      864.44     40.23 o 
  -8  12   3      668.27      715.41     36.18 o 
  -7  12   3        0.18        5.12      9.18 o 
  -6  12   3     1408.55     1483.96     50.61 o 
  -5  12   3        5.66        1.94      6.02 o 
  -4  12   3      828.67      885.58     27.22 o 
  -3  12   3      162.67      164.04     14.01 o 
  -2  12   3     1026.70     1062.95     39.83 o 
  -1  12   3       63.93       63.71      9.89 o 
   0  12   3      788.51      785.50     38.10 o 
  -4  13   3      369.82      399.67     27.86 o 
  -3  13   3      542.34      524.49     31.39 o 
   1 -14   4      598.87      658.89     35.91 o 
   2 -14   4      319.44      276.58     25.54 o 
   3 -14   4      519.13      547.50     33.18 o 
   0 -13   4       73.73       67.83     14.50 o 
   1 -13   4      869.41      910.39     39.70 o 
   2 -13   4       32.54       28.93     11.44 o 
   3 -13   4     1143.72     1281.13     47.81 o 
   4 -13   4      156.96      140.78     19.62 o 
   5 -13   4      539.29      508.06     31.72 o 
   6 -13   4      155.42      131.87     20.81 o 
  -3 -12   4      302.60      359.90     26.00 o 
  -2 -12   4      292.05      311.22     22.41 o 
  -1 -12   4      319.21      369.68     22.81 o 
   0 -12   4      476.09      467.03     26.87 o 
   1 -12   4      329.61      308.50     22.94 o 
   2 -12   4     1231.78     1241.37     44.62 o 
   3 -12   4       77.63       68.70     13.97 o 
   4 -12   4      778.59      749.39     35.64 o 
   5 -12   4      179.53      185.40     20.81 o 
   6 -12   4      950.76      960.73     41.83 o 
   7 -12   4       10.75       17.10      7.32 o 
   8 -12   4      530.48      557.94     31.06 o 
  -4 -11   4      489.91      511.26     31.59 o 
  -3 -11   4        4.77       24.07     11.17 o 
  -2 -11   4      965.04      960.14     36.44 o 
  -1 -11   4        3.98        1.63      4.39 o 
   0 -11   4     1166.04     1151.17     33.12 o 
   1 -11   4       56.16       62.38     13.03 o 
   2 -11   4     1090.08     1175.60     40.83 o 
   3 -11   4       13.40        8.98      8.31 o 
   4 -11   4     2399.48     2367.59     79.70 o 
   5 -11   4      456.57      427.62     25.24 o 
   6 -11   4      850.02      870.57     24.80 o 
   7 -11   4       80.02      104.35     14.96 o 
   8 -11   4      507.10      510.47     21.64 o 
  -4 -10   4      839.95      897.56     37.97 o 
  -3 -10   4      469.03      431.32     25.20 o 
  -2 -10   4     1542.56     1656.79     45.35 o 
  -1 -10   4      722.14      729.18     29.19 o 
   0 -10   4      921.65      879.37     21.33 o 
   1 -10   4      539.50      545.50     30.56 o 
   2 -10   4     1012.17     1021.58     22.94 o 
   3 -10   4     1075.31     1071.26     42.99 o 
   4 -10   4     1064.55     1043.11     24.39 o 
   5 -10   4     2917.78     2828.84     42.51 o 
   6 -10   4      129.25      125.70     11.06 o 
   7 -10   4      546.55      587.63     20.93 o 
   8 -10   4      431.52      451.89     19.81 o 
   9 -10   4      908.56      937.66     42.23 o 
  -5  -9   4      701.77      698.52     34.78 o 
  -4  -9   4        2.71        2.66      7.25 o 
  -3  -9   4     2081.79     2240.27     53.13 o 
  -2  -9   4      157.42      140.00     20.35 o 
  -1  -9   4     3511.54     3460.70     34.16 o 
   0  -9   4      661.43      651.55     14.00 o 
   1  -9   4     3584.04     3422.63     32.38 o 
   2  -9   4       25.42       10.20      8.91 o 
   3  -9   4     2769.07     2744.66     43.99 o 
   4  -9   4      137.77      127.27      9.81 o 
   5  -9   4     2590.57     2627.65     72.69 o 
   6  -9   4        8.37        0.49      4.31 o 
   7  -9   4     1054.12     1028.57     26.60 o 
   8  -9   4      126.75      152.05     13.27 o 
   9  -9   4      684.08      776.92     26.35 o 
  -6  -8   4        1.45       10.11      8.84 o 
  -5  -8   4     1135.69     1205.46     41.96 o 
  -4  -8   4      454.88      452.07     24.14 o 
  -3  -8   4     1977.36     1974.18     32.24 o 
  -2  -8   4      255.52      233.29     10.00 o 
  -1  -8   4     1666.88     1661.80     21.80 o 
   0  -8   4     1858.18     1798.85     22.00 o 
   1  -8   4     2965.22     2912.74     27.96 o 
   2  -8   4     1821.91     1660.85     27.06 o 
   3  -8   4     2295.86     2250.59     71.45 o 
   4  -8   4     1638.50     1656.30     28.85 o 
   5  -8   4      787.83      794.23     20.98 o 
   6  -8   4     1146.43     1196.87     70.59 o 
   7  -8   4      190.81      205.29     19.58 o 
   8  -8   4     1017.19     1032.04     31.26 o 
   9  -8   4      105.08       89.18     16.23 o 
  -7  -7   4      198.27      155.28     19.75 o 
  -6  -7   4      280.05      286.82     21.68 o 
  -5  -7   4      572.99      574.24     27.36 o 
  -4  -7   4     2366.29     2348.60     67.83 o 
  -3  -7   4     1090.44     1001.22     21.98 o 
  -2  -7   4     1649.86     1629.14     21.07 o 
  -1  -7   4       26.65       31.87      4.35 o 
   0  -7   4     3115.82     2985.51     27.16 o 
   1  -7   4      161.57      154.80      7.33 o 
   2  -7   4     4132.88     3986.80     44.85 o 
   3  -7   4      337.27      315.60     11.96 o 
   4  -7   4     3734.08     3803.21     43.94 o 
   5  -7   4       12.47       19.42      5.07 o 
   6  -7   4     2849.20     2878.74     56.86 o 
   7  -7   4      221.54      173.47     12.08 o 
   8  -7   4     1336.12     1321.75     30.70 o 
   9  -7   4       27.75       32.32     12.04 o 
  -7  -6   4        0.98       -4.12      4.58 o 
  -6  -6   4     1212.70     1210.39     38.57 o 
  -5  -6   4      268.83      229.38     12.10 o 
  -4  -6   4     4070.18     4307.69     47.79 o 
  -3  -6   4        2.09        9.14      4.07 o 
  -2  -6   4     2320.82     2211.53     23.08 o 
  -1  -6   4     2175.06     2115.54     21.86 o 
   0  -6   4     4827.80     4743.43     33.93 o 
   1  -6   4      321.18      324.42      7.68 o 
   2  -6   4     7612.04     8021.24     64.28 o 
   3  -6   4     2763.06     2598.36     70.56 o 
   4  -6   4     2278.40     2320.97     32.41 o 
   5  -6   4      210.61      189.30     19.09 o 
   6  -6   4      879.05      759.26     38.90 o 
   7  -6   4     1838.05     1842.18     33.76 o 
   8  -6   4      746.64      763.90     24.57 o 
   9  -6   4      480.05      513.92     28.53 o 
  -9  -5   4      138.19      148.96     19.82 o 
  -8  -5   4      483.31      550.55     20.83 o 
  -7  -5   4      412.99      367.61     15.87 o 
  -6  -5   4     1216.68     1233.89     26.59 o 
  -5  -5   4     3048.23     3081.08     62.78 o 
  -4  -5   4     3566.29     3532.23     42.89 o 
  -3  -5   4     1599.44     1581.30     18.49 o 
  -2  -5   4     1587.24     1587.29     19.66 o 
  -1  -5   4     5732.03     5774.25     37.50 o 
   0  -5   4     4733.33     4916.39     34.00 o 
   1  -5   4     6436.31     6072.78     36.32 o 
   2  -5   4      637.95      539.62     13.27 o 
   3  -5   4     5178.18     5226.50     48.01 o 
   4  -5   4     3527.25     3631.80     40.52 o 
   5  -5   4     3814.82     3960.15     44.97 o 
   6  -5   4      325.85      323.74     18.39 o 
   7  -5   4     1266.85     1316.88     46.02 o 
   8  -5   4      117.36       99.82     14.36 o 
   9  -5   4     1029.10     1023.11     39.97 o 
  -9  -4   4      884.02      868.07     26.77 o 
  -8  -4   4       95.98       88.70     10.24 o 
  -7  -4   4     1546.97     1485.00     30.22 o 
  -6  -4   4       93.21       77.03      8.13 o 
  -5  -4   4     2569.07     2602.85     34.96 o 
  -4  -4   4      373.13      340.62     11.68 o 
  -3  -4   4     8866.31     9212.14     86.55 o 
  -2  -4   4     1333.10     1282.91     17.01 o 
  -1  -4   4    12276.49    12253.40     61.32 o 
   0  -4   4      279.89      302.50      6.53 o 
   1  -4   4     5769.42     5871.54     68.45 o 
   2  -4   4     1566.07     1535.60     26.80 o 
   3  -4   4     6045.08     6242.05     66.30 o 
   4  -4   4      592.54      518.81     14.16 o 
   5  -4   4     3262.86     3200.79     39.03 o 
   6  -4   4     1727.63     1715.77     57.89 o 
   7  -4   4     1485.77     1510.39     51.77 o 
   8  -4   4      180.15      165.19     17.22 o 
   9  -4   4      199.23      175.96     19.35 o 
  -9  -3   4     1048.79     1034.87     34.38 o 
  -8  -3   4      407.70      408.47     27.33 o 
  -7  -3   4     1810.02     1858.90     56.13 o 
  -6  -3   4      237.59      238.45     11.14 o 
  -5  -3   4     2315.57     2211.54     30.65 o 
  -4  -3   4     1999.90     1833.60     25.84 o 
  -3  -3   4     2050.52     1992.83     17.26 o 
  -2  -3   4    10116.85    10707.94     59.39 o 
  -1  -3   4     4353.22     4443.57     27.87 o 
   0  -3   4     2199.99     2181.87     16.84 o 
   1  -3   4     2282.28     2335.66     25.04 o 
   2  -3   4     5233.00     5056.37     42.43 o 
   3  -3   4      576.73      548.69     13.18 o 
   4  -3   4     5229.10     5152.36     47.99 o 
   5  -3   4        2.68        4.26      3.13 o 
   6  -3   4     2329.36     2295.90     34.28 o 
   7  -3   4      306.13      281.93     13.33 o 
   8  -3   4      790.63      865.57     34.11 o 
   9  -3   4       68.36       67.30     12.83 o 
 -10  -2   4      595.92      585.20     32.12 o 
  -9  -2   4       75.03       99.49     10.79 o 
  -8  -2   4     1539.64     1506.97     30.72 o 
  -7  -2   4      353.09      312.15     21.05 o 
  -6  -2   4     2194.05     2183.97     31.87 o 
  -5  -2   4      629.81      589.76     14.89 o 
  -4  -2   4     5246.46     5145.53     44.33 o 
  -3  -2   4      111.27      100.97      9.11 o 
  -2  -2   4     8822.54     8867.44     44.80 o 
  -1  -2   4      772.36      720.79      8.94 o 
   0  -2   4     1135.22      990.00     11.40 o 
   1  -2   4      174.08      180.01      3.75 o 
   2  -2   4     7758.47     7860.10     61.81 o 
   3  -2   4     2273.06     2437.25     21.62 o 
   4  -2   4     3496.71     3530.86     24.82 o 
   5  -2   4     1461.17     1427.54     20.16 o 
   6  -2   4     2468.22     2412.49     35.31 o 
   7  -2   4      172.66      201.97     12.08 o 
   8  -2   4      587.96      610.14     28.86 o 
   9  -2   4      244.39      279.10     22.94 o 
 -10  -1   4      432.44      464.58     38.10 o 
  -9  -1   4       30.83       28.52      6.65 o 
  -8  -1   4     1090.01     1053.82     61.11 o 
  -7  -1   4      835.31      814.50     20.26 o 
  -6  -1   4     2819.97     2763.75     35.22 o 
  -5  -1   4      473.42      443.91     12.53 o 
  -4  -1   4     4184.15     4175.52     38.01 o 
  -3  -1   4     1791.08     1727.49     20.73 o 
  -2  -1   4     8404.69     8646.71     97.32 o 
  -1  -1   4    18483.30    19198.55    184.57 o 
   0  -1   4     6107.44     6311.16     47.45 o 
   1  -1   4       97.56       71.22      3.35 o 
   2  -1   4    11239.04    12210.08     71.09 o 
   3  -1   4     2170.09     2073.38     23.28 o 
   4  -1   4      415.56      397.22      8.09 o 
   5  -1   4     2281.61     2297.34     21.66 o 
   6  -1   4      263.62      255.37      9.26 o 
   7  -1   4      743.45      710.03     28.93 o 
   8  -1   4      226.11      206.68     18.89 o 
   9  -1   4      997.16     1052.17     40.37 o 
 -10   0   4      493.06      489.01     19.90 o 
  -9   0   4      823.45      834.51     23.55 o 
  -8   0   4      825.00      840.40     21.82 o 
  -7   0   4     1755.63     1745.40     29.06 o 
  -6   0   4     1534.36     1504.28     24.76 o 
  -5   0   4     6076.43     5923.35     49.74 o 
  -4   0   4      508.29      516.52     16.33 o 
  -3   0   4     5912.17     5791.00     32.07 o 
  -2   0   4     8478.86     9310.08     45.60 o 
  -1   0   4     5889.70     5816.81     31.83 o 
   0   0   4        0.13       -2.30      2.30 o 
   1   0   4    11063.56    11872.85     57.19 o 
   2   0   4        0.84       -1.37      1.49 o 
   3   0   4     6665.98     6926.75     42.90 o 
   4   0   4      318.14      316.22      8.59 o 
   5   0   4     1518.37     1443.84     19.84 o 
   6   0   4      148.37      136.58      7.75 o 
   7   0   4      591.10      554.48     25.47 o 
   8   0   4      307.63      315.81     21.21 o 
 -11   1   4      800.95      930.14     39.37 o 
 -10   1   4       13.61       14.74      5.93 o 
  -9   1   4     1591.32     1545.87     31.40 o 
  -8   1   4        0.62        2.85      5.52 o 
  -7   1   4     2894.54     3006.60     44.29 o 
  -6   1   4      166.57      129.24      8.01 o 
  -5   1   4     5320.73     5424.64     58.60 o 
  -4   1   4      101.62       64.92      3.43 o 
  -3   1   4     9656.29     9562.93     49.64 o 
  -2   1   4      856.79      962.18     10.44 o 
  -1   1   4      489.51      581.81     12.38 o 
   0   1   4     5434.98     5355.38     40.43 o 
   1   1   4     2548.85     2654.99     20.37 o 
   2   1   4     3169.75     3025.28     29.41 o 
   3   1   4     2600.69     2391.16     22.98 o 
   4   1   4     2861.45     2996.15     28.31 o 
   5   1   4      715.78      676.33     14.60 o 
   6   1   4     1395.83     1378.82     21.39 o 
   7   1   4      149.11      155.15     15.89 o 
 -10   2   4      549.85      503.12     19.04 o 
  -9   2   4      669.16      693.39     22.31 o 
  -8   2   4     1615.11     1531.56     77.37 o 
  -7   2   4      219.63      192.00     16.09 o 
  -6   2   4     1256.69     1263.76     21.85 o 
  -5   2   4     1359.65     1302.74     15.12 o 
  -4   2   4     9631.74    10362.13     53.89 o 
  -3   2   4      499.96      572.18      8.70 o 
  -2   2   4     8467.76     8029.06     46.75 o 
  -1   2   4      286.33      246.13      5.36 o 
   0   2   4     6083.57     6314.88     52.87 o 
   1   2   4      146.39      197.39      5.99 o 
   2   2   4     1818.02     1933.63     19.20 o 
   3   2   4        0.07        2.93      2.04 o 
   4   2   4     3909.99     3983.30     34.35 o 
   5   2   4      314.71      269.76     13.71 o 
   6   2   4      837.91      812.90     30.26 o 
 -10   3   4     1140.26     1068.46     26.90 o 
  -9   3   4        4.45        9.33      4.37 o 
  -8   3   4     2131.00     2165.23     33.80 o 
  -7   3   4       19.67       24.82      4.34 o 
  -6   3   4     2040.09     2076.27     28.44 o 
  -5   3   4      562.73      539.70     10.06 o 
  -4   3   4     4747.63     4525.00     30.89 o 
  -3   3   4     1901.80     1948.10     17.54 o 
  -2   3   4     5586.27     5554.51     32.29 o 
  -1   3   4      867.31      822.75     15.25 o 
   0   3   4     3194.87     3235.84     21.38 o 
   1   3   4     1008.24      905.29     12.03 o 
   2   3   4     1749.47     1678.80     18.23 o 
   3   3   4     2196.10     2156.32     31.29 o 
   4   3   4      948.36      892.30     29.79 o 
   5   3   4      787.08      881.74     50.91 o 
   6   3   4      347.15      312.82     20.75 o 
 -10   4   4      418.08      452.19     17.69 o 
  -9   4   4      427.77      398.87     15.38 o 
  -8   4   4      813.78      747.14     19.44 o 
  -7   4   4      990.41     1040.97     21.46 o 
  -6   4   4     2087.36     2014.32     22.94 o 
  -5   4   4     4286.58     4358.48     33.21 o 
  -4   4   4      395.06      362.83      8.20 o 
  -3   4   4     1597.07     1505.75     15.48 o 
  -2   4   4     4599.57     4610.73     28.30 o 
  -1   4   4    11515.49    11950.95     81.23 o 
   0   4   4       12.54       10.57      3.60 o 
   1   4   4      523.09      435.93     13.23 o 
   2   4   4     1913.28     1838.18     28.79 o 
   3   4   4     2962.89     3086.08     40.46 o 
   4   4   4        7.89        8.80      3.96 o 
   5   4   4      990.87     1033.07     25.34 o 
   6   4   4        3.39        3.52      7.51 o 
 -11   5   4      775.02      836.31     36.97 o 
 -10   5   4      157.97      142.51     16.76 o 
  -9   5   4     2099.47     2088.90     35.40 o 
  -8   5   4       14.20        7.89      3.43 o 
  -7   5   4     1635.43     1617.63     26.64 o 
  -6   5   4      215.42      154.56      6.74 o 
  -5   5   4     4308.26     4426.49     33.99 o 
  -4   5   4      221.37      263.88      7.31 o 
  -3   5   4     4538.18     4572.59     30.90 o 
  -2   5   4     1030.66      980.59     19.09 o 
  -1   5   4     2518.77     2531.88     35.64 o 
   0   5   4      456.30      463.45     14.06 o 
   1   5   4     3377.90     3544.43     41.81 o 
   2   5   4      336.24      266.56     11.87 o 
   3   5   4     1018.11      964.01     23.11 o 
   4   5   4      393.22      385.59     15.62 o 
   5   5   4      451.72      463.31     26.53 o 
   6   5   4      542.91      608.08     32.92 o 
 -11   6   4      597.69      603.03     30.72 o 
 -10   6   4      274.10      273.38     19.75 o 
  -9   6   4      976.26      990.20     36.04 o 
  -8   6   4     1068.92     1060.12     23.18 o 
  -7   6   4     1660.97     1567.42     30.14 o 
  -6   6   4      551.96      541.08     12.15 o 
  -5   6   4     3672.33     3532.98     40.67 o 
  -4   6   4     1690.43     1718.96     31.89 o 
  -3   6   4       52.18       60.19      6.75 o 
  -2   6   4     3057.77     2843.42     51.14 o 
  -1   6   4      223.39      191.97      9.86 o 
   0   6   4     2128.01     2096.21     38.57 o 
   1   6   4      439.53      370.32     14.15 o 
   2   6   4     3222.70     3498.23     53.37 o 
   3   6   4       29.45       15.96      5.43 o 
   4   6   4     1120.46     1122.80     28.23 o 
   5   6   4        0.14        3.52      9.44 o 
 -11   7   4       83.68       86.18     14.10 o 
 -10   7   4      591.43      668.20     30.32 o 
  -9   7   4        2.33        3.92      4.59 o 
  -8   7   4     1106.13     1098.32     23.82 o 
  -7   7   4       47.79       37.51      8.67 o 
  -6   7   4     3987.69     3948.00    150.42 o 
  -5   7   4        6.62       11.15      4.73 o 
  -4   7   4     4130.10     4306.05     76.64 o 
  -3   7   4      239.33      225.15     11.14 o 
  -2   7   4     2555.96     2635.45     37.05 o 
  -1   7   4      312.89      264.34     24.80 o 
   0   7   4     2106.72     2074.77     33.95 o 
   1   7   4      298.48      282.98     13.87 o 
   2   7   4     1386.72     1328.20     33.45 o 
   3   7   4      291.32      287.45     14.93 o 
   4   7   4      385.38      429.66     28.33 o 
   5   7   4      352.94      427.27     31.06 o 
 -11   8   4       87.17       82.59     14.30 o 
 -10   8   4      562.00      552.89     27.13 o 
  -9   8   4      193.51      190.92     16.29 o 
  -8   8   4     1865.99     1896.93     47.35 o 
  -7   8   4      996.08      958.91     23.18 o 
  -6   8   4      316.21      323.20     13.79 o 
  -5   8   4      336.76      351.59     24.80 o 
  -4   8   4     1215.23     1188.64     25.56 o 
  -3   8   4     2663.52     2731.32     57.12 o 
  -2   8   4     1726.04     1754.56     31.68 o 
  -1   8   4     1903.14     1764.90     32.30 o 
   0   8   4      168.83      169.56     11.75 o 
   1   8   4      521.86      498.11     18.34 o 
   2   8   4      388.29      352.05     16.41 o 
   3   8   4     1159.29     1265.05     49.08 o 
   4   8   4       17.86        5.45     10.91 o 
  -7   9   4      911.25      993.75     52.10 o 
  -6   9   4       12.74       16.19      5.59 o 
  -5   9   4     1439.66     1480.64     30.12 o 
  -4   9   4      170.27      146.67     11.14 o 
  -3   9   4     2806.73     2801.65     77.07 o 
  -2   9   4        3.10        5.32      4.94 o 
  -1   9   4      770.61      784.69     28.20 o 
   0   9   4        2.46        9.07      5.14 o 
   1   9   4     1333.17     1356.96     31.69 o 
   2   9   4      184.61      148.08     13.25 o 
   3   9   4      592.15      635.27     24.12 o 
  -8  10   4       32.00       15.83      8.11 o 
  -7  10   4      567.08      587.87     20.36 o 
  -6  10   4      146.85      162.02     12.40 o 
  -5  10   4     1715.06     1762.12     34.73 o 
  -4  10   4      711.60      674.36     21.82 o 
  -3  10   4     1031.84      948.94     25.59 o 
  -2  10   4      622.80      581.98     28.06 o 
  -1  10   4      462.76      439.20     18.59 o 
   0  10   4      340.99      353.00     23.31 o 
   1  10   4      214.30      180.83     14.32 o 
   2  10   4      710.30      694.07     34.78 o 
  -8  11   4      765.46      814.83     36.38 o 
  -7  11   4       68.66       86.65     14.83 o 
  -6  11   4      949.74      975.79     35.44 o 
  -5  11   4      126.53       87.31     10.62 o 
  -4  11   4     1050.61     1100.24     29.33 o 
  -3  11   4       16.74       22.26      7.26 o 
  -2  11   4     1734.65     1804.16     43.86 o 
  -1  11   4       33.61       28.49      7.59 o 
   0  11   4      649.72      606.86     35.25 o 
   1  11   4        9.24       -1.73      6.38 o 
  -8  12   4      662.07      707.63     35.98 o 
  -7  12   4      559.67      586.53     32.85 o 
  -6  12   4      942.02      954.28     41.50 o 
  -5  12   4       49.98       55.84      9.82 o 
  -4  12   4      931.01      968.21     28.91 o 
  -3  12   4      445.56      416.97     20.02 o 
  -2  12   4      430.75      415.65     19.65 o 
  -5  13   4      355.02      345.54     25.60 o 
  -4  13   4      110.09      113.52     18.89 o 
   2 -14   5       72.12       92.17     17.36 o 
   3 -14   5      663.21      686.09     37.17 o 
   0 -13   5      282.09      250.37     22.48 o 
   1 -13   5      566.42      621.31     32.98 o 
   2 -13   5      359.97      380.18     26.67 o 
   3 -13   5      555.30      548.83     32.12 o 
   4 -13   5      389.89      383.04     27.40 o 
   5 -13   5      333.78      340.42     26.20 o 
  -3 -12   5      126.09      126.55     17.56 o 
   0 -12   5      551.61      588.80     29.93 o 
   1 -12   5      107.36       78.74     14.83 o 
   2 -12   5     1304.93     1467.40     48.28 o 
   3 -12   5        9.02        6.92      8.51 o 
   4 -12   5     1168.06     1236.44     45.29 o 
   5 -12   5       14.56        9.87      6.20 o 
   6 -12   5      622.66      675.94     23.77 o 
   7 -12   5        9.42        8.34      7.68 o 
  -4 -11   5      306.70      349.19     26.00 o 
  -3 -11   5        0.78       -6.72      6.72 o 
  -2 -11   5     1081.61     1169.55     39.43 o 
  -1 -11   5      427.87      375.09     15.73 o 
   0 -11   5      644.85      645.99     30.12 o 
   1 -11   5      196.63      228.76     20.08 o 
   2 -11   5      754.98      711.61     20.66 o 
   3 -11   5      664.03      608.38     19.49 o 
   4 -11   5      824.67      826.03     26.10 o 
   5 -11   5      591.35      549.46     19.61 o 
   6 -11   5      740.62      778.07     24.42 o 
   7 -11   5      569.41      571.93     30.79 o 
   8 -11   5      189.06      182.55     15.61 o 
  -5 -10   5      178.31      166.45     20.81 o 
  -4 -10   5      492.67      542.84     29.39 o 
  -3 -10   5      998.45      994.78     36.38 o 
  -2 -10   5      550.11      558.60     25.40 o 
  -1 -10   5     1170.26     1203.47     28.56 o 
   0 -10   5      590.80      590.29     22.78 o 
   1 -10   5     1474.77     1375.27     46.35 o 
   2 -10   5       34.93       29.84      6.29 o 
   3 -10   5     1343.25     1324.06     27.64 o 
   4 -10   5      285.93      239.90     17.36 o 
   5 -10   5     2261.16     2315.18     39.07 o 
   6 -10   5        3.66       -1.13      4.52 o 
   7 -10   5     1102.01     1078.39     29.04 o 
   8 -10   5        0.03       -2.61      6.32 o 
  -5  -9   5      674.88      704.84     33.65 o 
  -4  -9   5       28.30       23.21      8.84 o 
  -3  -9   5     2449.91     2446.42     54.80 o 
  -2  -9   5      576.14      552.25     17.53 o 
  -1  -9   5     2325.41     2266.22     27.10 o 
   0  -9   5        1.09        1.67      3.01 o 
   1  -9   5     3635.99     3725.66     44.61 o 
   2  -9   5        2.99        3.66      4.45 o 
   3  -9   5     2191.42     2170.42     34.41 o 
   4  -9   5      786.60      736.61     20.42 o 
   5  -9   5      977.51      981.59     24.45 o 
   6  -9   5      619.08      678.42     33.12 o 
   7  -9   5      607.45      620.52     29.59 o 
   8  -9   5      329.83      324.38     33.82 o 
   9  -9   5      205.21      221.18     23.74 o 
  -6  -8   5      114.41      118.24     17.56 o 
  -5  -8   5     1100.55     1142.08     40.10 o 
  -4  -8   5      509.52      503.94     17.93 o 
  -3  -8   5      697.70      691.75     19.41 o 
  -2  -8   5     1712.30     1715.51     23.09 o 
  -1  -8   5      349.97      319.76     10.08 o 
   0  -8   5     2578.47     2488.56     35.61 o 
   1  -8   5      753.34      756.86     18.62 o 
   2  -8   5     3253.68     3126.46     39.43 o 
   3  -8   5      348.28      335.34     13.31 o 
   4  -8   5     2726.05     2738.68     55.76 o 
   5  -8   5       68.51       55.86      7.66 o 
   6  -8   5     1832.50     1920.00     67.83 o 
   7  -8   5        4.36        7.37      5.04 o 
   8  -8   5     1035.18     1131.49     29.98 o 
  -7  -7   5       64.63       86.65     15.76 o 
  -6  -7   5     1113.75     1144.25     37.47 o 
  -5  -7   5       22.84       30.71      6.67 o 
  -4  -7   5     1151.20     1170.95     25.39 o 
  -3  -7   5      122.34      117.78      9.19 o 
  -2  -7   5     4914.70     4965.02     39.40 o 
  -1  -7   5      725.49      671.16     13.74 o 
   0  -7   5     1655.52     1548.50     24.54 o 
   1  -7   5      276.43      272.44      7.91 o 
   2  -7   5     3803.41     3925.57     43.30 o 
   3  -7   5     1427.13     1341.94     24.87 o 
   4  -7   5     2993.12     3004.01     85.09 o 
   5  -7   5      771.81      747.19     20.33 o 
   6  -7   5     1273.77     1238.25     27.27 o 
   7  -7   5      311.27      293.45     14.54 o 
   8  -7   5      959.09      992.76     27.44 o 
  -8  -6   5      696.65      718.41     33.98 o 
  -7  -6   5      185.03      164.97     12.88 o 
  -6  -6   5      558.59      583.78     49.64 o 
  -5  -6   5     1206.93     1174.86     25.57 o 
  -4  -6   5     2705.85     2765.29     37.56 o 
  -3  -6   5     1111.16     1025.50     21.07 o 
  -2  -6   5     3033.36     3000.47     27.63 o 
  -1  -6   5     2401.36     2361.89     23.49 o 
   0  -6   5      371.87      363.21     13.55 o 
   1  -6   5     2837.97     2533.55     22.10 o 
   2  -6   5     2710.71     2564.99     32.55 o 
   3  -6   5     3209.90     3320.35     39.17 o 
   4  -6   5     1709.40     1571.64     27.31 o 
   5  -6   5     2074.32     2111.69     33.65 o 
   6  -6   5       11.29        4.54      3.66 o 
   7  -6   5     1088.73     1016.27     49.11 o 
   8  -6   5      143.27      143.89     28.23 o 
   9  -6   5     1315.36     1305.81     47.02 o 
  -9  -5   5      647.07      611.41     32.65 o 
  -8  -5   5      233.68      240.18     15.22 o 
  -7  -5   5      413.86      397.19     16.60 o 
  -6  -5   5       98.96       91.15      9.19 o 
  -5  -5   5     3576.11     3616.73     98.09 o 
  -4  -5   5     1012.64      972.25     34.45 o 
  -3  -5   5     5333.20     5565.93     38.74 o 
  -2  -5   5      170.87      187.33     18.14 o 
  -1  -5   5     4705.54     4504.41     32.39 o 
   0  -5   5      172.18      135.51      5.30 o 
   1  -5   5     6669.67     6597.38     45.00 o 
   2  -5   5      214.35      199.37      8.79 o 
   3  -5   5     6800.61     7110.93     65.77 o 
   4  -5   5       12.06       20.85      4.55 o 
   5  -5   5     3497.17     3362.39     42.47 o 
   6  -5   5       51.29       44.37      6.81 o 
   7  -5   5     1405.22     1415.08     29.98 o 
   8  -5   5      380.59      351.84     16.37 o 
   9  -5   5      346.66      370.47     24.94 o 
  -9  -4   5      933.67      971.14     28.38 o 
  -8  -4   5       10.13        0.31      4.82 o 
  -7  -4   5     1580.71     1621.69     31.62 o 
  -6  -4   5      697.95      635.19     36.71 o 
  -5  -4   5     3128.51     3143.98     39.29 o 
  -4  -4   5      240.43      230.33     10.08 o 
  -3  -4   5     4055.94     3934.89     29.01 o 
  -2  -4   5     2630.76     2726.97     22.97 o 
  -1  -4   5    14117.84    14942.14     72.60 o 
   0  -4   5     2219.44     2252.74     19.06 o 
   1  -4   5     2306.79     2195.45     23.72 o 
   2  -4   5     3302.80     3201.09     34.54 o 
   3  -4   5     3268.39     3261.79     36.56 o 
   4  -4   5     2530.77     2411.19     32.76 o 
   5  -4   5      863.76      809.94     19.74 o 
   6  -4   5     1874.24     1861.46     32.20 o 
   7  -4   5      394.50      365.05     25.24 o 
   8  -4   5      967.27      983.34     37.57 o 
   9  -4   5       23.05       22.01      9.44 o 
  -9  -3   5      991.27     1031.19     28.23 o 
  -8  -3   5     1239.89     1153.41     28.36 o 
  -7  -3   5      283.77      270.32     13.05 o 
  -6  -3   5     2142.35     2052.91     32.13 o 
  -5  -3   5     3139.84     2929.58     36.13 o 
  -4  -3   5     2099.19     2093.74     27.91 o 
  -3  -3   5        7.25        1.52      1.88 o 
  -2  -3   5     9629.07    10085.18     52.62 o 
  -1  -3   5        3.09       12.49      2.78 o 
   0  -3   5     8757.47     8718.83     45.56 o 
   1  -3   5      188.52      216.08      5.70 o 
   2  -3   5     7804.75     8251.20     61.44 o 
   3  -3   5      194.52      201.13     15.79 o 
   4  -3   5     3766.26     3783.17     41.77 o 
   5  -3   5     1259.92     1159.95     25.97 o 
   6  -3   5     3437.82     3424.42     49.04 o 
   7  -3   5       91.02       79.51      8.89 o 
   8  -3   5      954.68      921.10     36.04 o 
   9  -3   5       44.19       42.09     11.11 o 
 -10  -2   5      588.03      567.00     22.38 o 
  -9  -2   5       34.33       30.18      7.08 o 
  -8  -2   5     1862.69     1854.02     33.96 o 
  -7  -2   5      389.02      373.49     14.40 o 
  -6  -2   5     3437.50     3362.24     40.55 o 
  -5  -2   5       46.10       45.97      8.74 o 
  -4  -2   5     2449.71     2477.29     29.48 o 
  -3  -2   5     3682.52     3891.23     40.35 o 
  -2  -2   5    15202.46    16054.20     92.06 o 
  -1  -2   5     6669.69     6738.10     32.32 o 
   0  -2   5     2657.52     2556.46     16.91 o 
   1  -2   5     2324.36     2301.37     18.23 o 
   2  -2   5     5441.54     5666.60     37.31 o 
   3  -2   5     1135.08     1049.82     11.91 o 
   4  -2   5     1485.76     1390.42     19.56 o 
   5  -2   5     4054.08     4229.19     38.42 o 
   6  -2   5     1553.73     1531.57     28.83 o 
   7  -2   5      680.10      661.25     30.49 o 
   8  -2   5      241.81      223.44     20.02 o 
   9  -2   5      379.38      423.68     27.00 o 
 -10  -1   5      748.55      723.84     25.77 o 
  -9  -1   5     1031.07     1013.31     26.47 o 
  -8  -1   5      329.50      351.06     15.66 o 
  -7  -1   5     1040.47      982.27     22.34 o 
  -6  -1   5     2900.05     2840.01     36.06 o 
  -5  -1   5     5048.58     4955.55     46.07 o 
  -4  -1   5      600.60      538.75     17.19 o 
  -3  -1   5     5470.94     5388.03     35.20 o 
  -2  -1   5    10702.91    11349.88     55.49 o 
  -1  -1   5     8826.69     8870.97     64.07 o 
   0  -1   5      966.19      852.33     10.57 o 
   1  -1   5     7456.62     7591.97     59.86 o 
   2  -1   5     2497.36     2628.82     29.78 o 
   3  -1   5     1398.88     1370.45     16.31 o 
   4  -1   5       60.70       70.26      4.34 o 
   5  -1   5     3500.06     3410.08     34.13 o 
   6  -1   5        9.41       12.06      3.74 o 
   7  -1   5      687.82      692.74     29.19 o 
   8  -1   5       28.00       34.71      9.98 o 
 -10   0   5      137.35      131.06     16.46 o 
  -9   0   5     1678.11     1664.07     33.39 o 
  -8   0   5      160.98      135.63     10.31 o 
  -7   0   5     2126.27     2196.70     33.15 o 
  -6   0   5      425.99      453.21     13.60 o 
  -5   0   5     4733.13     4854.59     44.93 o 
  -4   0   5        1.46        0.66      2.34 o 
  -3   0   5    12916.74    12614.39     76.98 o 
  -2   0   5      327.84      337.06      8.97 o 
  -1   0   5     2986.66     3180.39     22.78 o 
   0   0   5        7.12       11.17      2.19 o 
   1   0   5    11456.84    12067.85     60.22 o 
   2   0   5     1952.35     1866.99     19.56 o 
   3   0   5     4240.65     4109.44     31.69 o 
   4   0   5      643.04      651.47     26.03 o 
   5   0   5     3001.47     2968.49     38.76 o 
   6   0   5      204.59      217.04     16.96 o 
   7   0   5      111.55      127.88     14.83 o 
 -11   1   5      824.08      842.16     37.24 o 
 -10   1   5      160.93      155.64     12.87 o 
  -9   1   5     1233.24     1164.34     27.90 o 
  -8   1   5      621.02      599.40     18.08 o 
  -7   1   5     2137.60     2150.97     32.04 o 
  -6   1   5     1169.42     1128.11     21.08 o 
  -5   1   5     4437.75     4457.92     62.24 o 
  -4   1   5     3400.03     3554.62     37.80 o 
  -3   1   5     6286.53     6872.56     38.88 o 
  -2   1   5     4008.83     3733.73     25.40 o 
  -1   1   5     2088.55     2125.15     18.02 o 
   0   1   5     5847.65     6011.12     35.45 o 
   1   1   5      872.59      791.21     12.15 o 
   2   1   5     4319.62     4476.05     32.18 o 
   3   1   5      105.64      102.29      5.47 o 
   4   1   5     3537.89     3562.88     37.16 o 
   5   1   5      369.73      359.71     14.39 o 
   6   1   5     1376.58     1336.73     40.30 o 
 -11   2   5      106.76      109.73     16.36 o 
 -10   2   5      796.49      792.66     41.30 o 
  -9   2   5      607.79      552.47     18.71 o 
  -8   2   5     3169.75     3269.19     53.10 o 
  -7   2   5        6.29        7.90      3.11 o 
  -6   2   5     2415.87     2410.49     31.29 o 
  -5   2   5       46.49       38.60      4.99 o 
  -4   2   5     7987.06     8096.47     61.31 o 
  -3   2   5      322.26      291.92      6.78 o 
  -2   2   5    10983.09    11575.13     79.71 o 
  -1   2   5      697.65      661.25      9.37 o 
   0   2   5     3173.02     3255.18     23.39 o 
   1   2   5      888.11      754.22     10.98 o 
   2   2   5     3944.78     3908.59     30.27 o 
   3   2   5     1269.44     1228.32     17.14 o 
   4   2   5     1903.25     1842.54     49.74 o 
   5   2   5      353.45      360.42     14.13 o 
 -11   3   5      101.59       99.82     15.43 o 
 -10   3   5      864.93      856.23     24.23 o 
  -9   3   5      195.05      158.23     14.36 o 
  -8   3   5     2064.78     2036.76     32.98 o 
  -7   3   5      998.82      935.10     25.44 o 
  -6   3   5     1061.24      978.37     23.08 o 
  -5   3   5     1791.99     1715.80     18.63 o 
  -4   3   5     5174.65     5248.48     35.62 o 
  -3   3   5     4452.13     4692.72     31.16 o 
  -2   3   5     2192.10     2066.30     17.87 o 
  -1   3   5     5108.79     5197.92     45.89 o 
   0   3   5     1760.98     1755.10     15.28 o 
   1   3   5     1876.59     1764.55     36.18 o 
   2   3   5     1667.76     1594.63     26.30 o 
   3   3   5     2348.37     2449.67     35.03 o 
   4   3   5      311.73      294.50     12.80 o 
   5   3   5     1088.29     1094.83     25.72 o 
 -11   4   5      410.74      446.68     26.67 o 
 -10   4   5      373.09      384.00     16.47 o 
  -9   4   5     1680.82     1606.21     31.06 o 
  -8   4   5      109.67       84.13      8.06 o 
  -7   4   5     1860.61     1824.51     28.90 o 
  -6   4   5      927.48      875.65     14.37 o 
  -5   4   5     3898.65     4121.93     32.15 o 
  -4   4   5      580.13      640.83     11.12 o 
  -3   4   5     4451.73     4192.46     29.23 o 
  -2   4   5        8.12        5.89      1.90 o 
  -1   4   5     6269.07     6420.63     62.51 o 
   0   4   5      633.27      533.04     14.74 o 
   1   4   5     3042.73     3160.55     50.67 o 
   2   4   5       69.25       36.85      5.90 o 
   3   4   5      646.63      639.13     18.62 o 
   4   4   5        2.43       -3.00      3.00 o 
   5   4   5     1318.61     1344.87     30.16 o 
   6   4   5      314.03      360.50     24.94 o 
 -11   5   5      732.25      716.54     33.78 o 
 -10   5   5       10.32       -0.08      5.39 o 
  -9   5   5     2548.47     2566.70     39.50 o 
  -8   5   5       20.80       16.87      5.52 o 
  -7   5   5     2056.45     2026.46     30.50 o 
  -6   5   5       90.64       70.09      5.41 o 
  -5   5   5     1863.62     1812.79     20.64 o 
  -4   5   5      193.19      214.22      6.84 o 
  -3   5   5     3295.38     3278.28     37.84 o 
  -2   5   5     1218.44      997.85     22.48 o 
  -1   5   5     2170.61     2136.90     41.46 o 
   0   5   5     2002.81     1947.04     30.23 o 
   1   5   5      912.17      802.31     32.92 o 
   2   5   5     1343.66     1430.71     27.94 o 
   3   5   5      799.40      799.51     30.59 o 
   4   5   5      692.92      690.99     35.31 o 
   5   5   5      170.15      177.42     19.42 o 
   6   5   5      536.91      609.88     34.31 o 
 -11   6   5      453.93      485.25     27.20 o 
 -10   6   5      448.00      387.83     22.88 o 
  -9   6   5      382.97      370.98     15.09 o 
  -8   6   5     1934.47     1924.03     31.80 o 
  -7   6   5      341.04      372.15     13.13 o 
  -6   6   5     2470.72     2416.51     34.77 o 
  -5   6   5     1641.18     1647.31     27.63 o 
  -4   6   5     1858.98     1699.60     37.67 o 
  -3   6   5      408.80      387.39     13.78 o 
  -2   6   5     4834.91     5055.00     52.09 o 
  -1   6   5      460.28      378.73     13.82 o 
   0   6   5     1658.31     1578.44     28.97 o 
   1   6   5       87.11       64.17     12.73 o 
   2   6   5     2271.05     2347.35     38.52 o 
   3   6   5       56.28       55.10      8.30 o 
   4   6   5     1079.78     1170.07     29.65 o 
   5   6   5      189.81      228.70     23.28 o 
 -11   7   5        1.62        0.27      4.85 o 
 -10   7   5      986.50      997.51     35.78 o 
  -9   7   5       45.97       41.95      6.65 o 
  -8   7   5     1081.43     1066.50     23.62 o 
  -7   7   5      621.00      612.90     18.05 o 
  -6   7   5     1994.51     1996.96     32.44 o 
  -5   7   5      350.24      277.46     12.66 o 
  -4   7   5     4724.83     4629.74     51.40 o 
  -3   7   5      909.03      879.78     21.47 o 
  -2   7   5     1669.07     1715.99     50.67 o 
  -1   7   5      718.86      691.71     21.01 o 
   0   7   5      983.06      979.31     24.09 o 
   1   7   5      982.08      899.99     43.86 o 
   2   7   5      556.95      518.02     18.89 o 
   3   7   5      447.43      478.31     21.01 o 
   4   7   5      244.77      240.67     23.81 o 
  -8   8   5      596.71      555.94     27.53 o 
  -7   8   5     1356.72     1397.11     47.22 o 
  -6   8   5      580.01      534.54     30.09 o 
  -5   8   5     1838.33     1773.43     32.13 o 
  -4   8   5        7.79       11.53      5.16 o 
  -3   8   5     1340.27     1343.51     27.98 o 
  -2   8   5      583.91      524.71     18.06 o 
  -1   8   5     2780.88     2673.58     41.37 o 
   0   8   5       44.52       25.39      9.74 o 
   1   8   5     1065.90     1108.12     50.07 o 
   2   8   5        7.56        5.64      5.72 o 
   3   8   5      565.37      578.38     33.62 o 
  -8   9   5        2.89       12.50      8.38 o 
  -7   9   5     1365.50     1399.70     30.24 o 
  -6   9   5       12.33        3.11      4.37 o 
  -5   9   5     1334.73     1436.35     36.77 o 
  -4   9   5      181.66      133.39     11.19 o 
  -3   9   5     1249.90     1230.89     41.40 o 
  -2   9   5       14.19       10.75      5.86 o 
  -1   9   5     1319.60     1194.05     28.86 o 
   0   9   5      496.50      465.56     18.90 o 
   1   9   5      196.72      200.12     14.73 o 
   2   9   5       74.21       79.02     12.17 o 
   3   9   5      497.98      479.27     30.46 o 
  -8  10   5      503.73      490.71     26.67 o 
  -7  10   5      445.29      416.57     17.62 o 
  -6  10   5      140.70      130.33     14.36 o 
  -5  10   5      356.94      365.95     16.64 o 
  -4  10   5     1094.74     1062.25     33.72 o 
  -3  10   5      452.75      399.64     24.70 o 
  -2  10   5     1254.95     1207.67     36.21 o 
  -1  10   5      103.79       79.79     10.36 o 
   0  10   5      497.77      531.72     21.32 o 
   1  10   5       25.16       14.72      7.28 o 
  -8  11   5     1059.13     1119.20     42.49 o 
  -7  11   5        7.48        4.24      6.16 o 
  -6  11   5      907.66      998.08     28.44 o 
  -5  11   5       71.47       79.09     10.42 o 
  -4  11   5     1047.68     1078.45     34.11 o 
  -3  11   5       47.63       44.67     19.68 o 
  -2  11   5     1089.88     1115.77     30.65 o 
  -1  11   5      148.12      121.83     12.91 o 
   0  11   5      604.78      569.11     32.78 o 
  -8  12   5      196.31      219.92     22.81 o 
  -7  12   5      483.99      442.10     29.06 o 
  -6  12   5      583.42      641.99     32.85 o 
  -5  12   5      782.53      799.03     45.15 o 
  -4  12   5      410.92      420.97     20.15 o 
  -3  12   5      337.64      274.50     17.59 o 
   1 -14   6      582.76      638.27     35.31 o 
   2 -14   6       15.61       13.43     10.77 o 
   0 -13   6      354.91      340.02     25.00 o 
   1 -13   6      237.27      232.55     22.41 o 
   2 -13   6      890.74      938.52     41.16 o 
   3 -13   6      280.17      285.15     25.00 o 
   4 -13   6      597.20      587.67     33.45 o 
   5 -13   6      105.46      110.12     18.55 o 
   6 -13   6      482.97      523.89     29.79 o 
  -3 -12   6       32.06       25.07     12.77 o 
   0 -12   6      689.66      756.71     33.92 o 
   1 -12   6       43.53       34.51     11.31 o 
   2 -12   6      733.90      750.66     34.71 o 
   3 -12   6       15.61       35.55      7.38 o 
   4 -12   6     1129.99     1118.50     32.72 o 
   5 -12   6      410.45      391.24     18.06 o 
   6 -12   6      404.70      499.24     42.33 o 
   7 -12   6      161.56      150.29     20.08 o 
  -4 -11   6      443.38      499.82     30.06 o 
  -3 -11   6      276.32      297.86     22.21 o 
  -2 -11   6      222.57      251.51     19.82 o 
   0 -11   6      985.98     1000.63     36.91 o 
   1 -11   6     1339.55     1294.87     62.91 o 
   2 -11   6       64.92       66.08      8.72 o 
   3 -11   6      484.40      478.04     18.07 o 
   4 -11   6      472.77      451.17     17.91 o 
   5 -11   6     1528.12     1589.81     48.25 o 
   6 -11   6      112.64      104.94     11.82 o 
   7 -11   6      449.59      466.84     20.89 o 
  -5 -10   6      759.10      905.01     40.10 o 
  -4 -10   6        8.59        6.85      8.11 o 
  -3 -10   6      624.25      640.20     29.33 o 
  -2 -10   6      305.82      271.39     18.02 o 
  -1 -10   6     2466.67     2369.53     36.85 o 
   0 -10   6       76.71       63.10      8.24 o 
   1 -10   6      912.53     1007.83     23.77 o 
   2 -10   6        4.06        7.42     11.54 o 
   3 -10   6     1460.64     1416.69     29.55 o 
   4 -10   6       56.45       38.50      7.14 o 
   5 -10   6     1222.04     1213.28     28.79 o 
   6 -10   6       38.45       43.78      8.13 o 
   7 -10   6      917.41     1036.50     51.97 o 
   8 -10   6      123.62      107.93     19.22 o 
  -6  -9   6       24.46       20.81     10.57 o 
  -5  -9   6      703.37      740.62     34.18 o 
  -4  -9   6       17.24       29.26      8.45 o 
  -3  -9   6      963.41      998.43     24.47 o 
  -2  -9   6      527.87      518.21     28.89 o 
  -1  -9   6     2803.59     2874.15     31.15 o 
   0  -9   6     1653.22     1533.98     28.30 o 
   1  -9   6      844.99      903.30     21.96 o 
   2  -9   6       49.23       67.26     10.91 o 
   3  -9   6     1775.09     1668.03     30.80 o 
   4  -9   6     1090.85     1038.17     25.16 o 
   5  -9   6      258.02      267.46     16.56 o 
   6  -9   6     1278.82     1302.30     30.41 o 
   7  -9   6      193.21      192.37     14.55 o 
   8  -9   6      565.49      592.80     30.49 o 
  -6  -8   6      334.16      288.75     23.87 o 
  -5  -8   6      450.64      438.44     17.94 o 
  -4  -8   6      741.50      770.69     21.75 o 
  -3  -8   6      337.96      353.83     14.57 o 
  -2  -8   6     2337.46     2320.04     32.58 o 
  -1  -8   6        2.11        4.63      3.41 o 
   0  -8   6     2304.25     2248.31     33.05 o 
   1  -8   6       21.32       24.31      5.71 o 
   2  -8   6     4021.90     4049.88     47.04 o 
   3  -8   6        6.31        9.51      4.65 o 
   4  -8   6     2602.41     2596.15     46.72 o 
   5  -8   6       35.63       17.31      5.31 o 
   6  -8   6     1220.55     1147.04     27.82 o 
   7  -8   6       95.88      106.37     11.45 o 
   8  -8   6      657.75      667.38     24.15 o 
  -7  -7   6        4.21        3.02      6.52 o 
  -6  -7   6     1874.71     1936.77     36.93 o 
  -5  -7   6      355.33      325.19     21.88 o 
  -4  -7   6     1217.60     1228.41     26.00 o 
  -3  -7   6      162.27      171.83     14.60 o 
  -2  -7   6     1861.35     1799.23     36.06 o 
  -1  -7   6      804.47      726.94     16.64 o 
   0  -7   6     2057.06     2060.25     22.33 o 
   1  -7   6     2456.60     2379.39     33.16 o 
   2  -7   6      937.65      887.45     20.35 o 
   3  -7   6     1008.30     1009.90     22.24 o 
   4  -7   6     1298.08     1298.10     26.48 o 
   5  -7   6     2340.25     2402.07     44.69 o 
   6  -7   6      331.84      324.83     14.88 o 
   7  -7   6      856.76      841.65     24.90 o 
   8  -7   6      219.80      222.45     19.35 o 
  -8  -6   6      194.64      214.20     15.74 o 
  -7  -6   6      411.74      404.21     21.25 o 
  -6  -6   6      560.37      502.83     18.32 o 
  -5  -6   6     1337.53     1374.61     27.93 o 
  -4  -6   6      333.40      331.75     13.61 o 
  -3  -6   6     2220.17     2236.48     41.86 o 
  -2  -6   6      871.42      856.25     16.91 o 
  -1  -6   6     4112.10     4052.17     32.45 o 
   0  -6   6      152.78      110.20      5.43 o 
   1  -6   6     3528.62     3439.18     41.56 o 
   2  -6   6       21.45       19.78      4.37 o 
   3  -6   6     2073.05     1995.94     30.81 o 
   4  -6   6      458.18      477.40     19.48 o 
   5  -6   6     3480.20     3451.24     45.54 o 
   6  -6   6       78.13       65.21     10.31 o 
   7  -6   6      765.80      774.84     23.18 o 
   8  -6   6       52.54       48.30     17.76 o 
  -9  -5   6      624.99      612.34     33.78 o 
  -8  -5   6       40.50       31.09      7.30 o 
  -7  -5   6     1230.53     1243.01     28.79 o 
  -6  -5   6       53.19       52.05     11.70 o 
  -5  -5   6     1146.31     1142.79     24.26 o 
  -4  -5   6       14.18       12.60      4.28 o 
  -3  -5   6     7769.93     8041.43     64.87 o 
  -2  -5   6      141.00      128.35      5.99 o 
  -1  -5   6     4278.77     4432.01     32.76 o 
   0  -5   6       39.44       27.71      3.07 o 
   1  -5   6     3238.82     3081.25     76.91 o 
   2  -5   6     1114.25     1031.75     20.22 o 
   3  -5   6     3146.87     3074.12     39.97 o 
   4  -5   6      773.06      782.40     19.42 o 
   5  -5   6     1767.47     1738.53     30.96 o 
   6  -5   6      336.65      323.65     14.24 o 
   7  -5   6      473.83      443.59     17.49 o 
   8  -5   6      523.32      498.08     19.75 o 
  -9  -4   6      866.15      867.88     26.71 o 
  -8  -4   6      153.41      120.26     14.26 o 
  -7  -4   6      781.78      705.24     20.87 o 
  -6  -4   6      500.37      490.95     16.48 o 
  -5  -4   6     2092.45     1991.50     50.54 o 
  -4  -4   6     3333.11     3352.67     38.41 o 
  -3  -4   6     1564.39     1594.97     19.68 o 
  -2  -4   6     2008.03     2024.74     20.03 o 
  -1  -4   6     1894.71     1957.94     19.12 o 
   0  -4   6     4320.88     4198.42     29.43 o 
   1  -4   6     1187.06     1129.29     12.60 o 
   2  -4   6     4820.62     4753.80     45.87 o 
   3  -4   6      196.50      157.13     22.51 o 
   4  -4   6     3461.53     3518.39     42.29 o 
   5  -4   6        2.42        4.26      3.46 o 
   6  -4   6     1906.21     1927.61     36.28 o 
   7  -4   6        3.60        3.11      4.13 o 
   8  -4   6     1254.07     1248.88     43.82 o 
  -9  -3   6      201.18      176.09     14.00 o 
  -8  -3   6      766.68      776.02     28.03 o 
  -7  -3   6      107.64      106.91     13.77 o 
  -6  -3   6     3781.43     3661.70     47.68 o 
  -5  -3   6       81.96       59.08      6.62 o 
  -4  -3   6     1755.65     1642.02     25.97 o 
  -3  -3   6      173.82      177.66      5.65 o 
  -2  -3   6     9197.32     9416.16     51.31 o 
  -1  -3   6     5672.12     6097.61     37.28 o 
   0  -3   6     5739.76     5829.57     40.05 o 
   1  -3   6     2122.02     2101.97     18.17 o 
   2  -3   6     6490.98     6904.15     46.58 o 
   3  -3   6      923.85      857.72     15.15 o 
   4  -3   6     2947.96     2942.13     30.90 o 
   5  -3   6      926.17      945.88     22.08 o 
   6  -3   6     1430.48     1481.17     29.50 o 
   7  -3   6      940.27      918.79     27.76 o 
   8  -3   6      518.60      465.10     26.60 o 
 -10  -2   6      488.49      482.02     22.48 o 
  -9  -2   6      159.75      150.32     12.65 o 
  -8  -2   6     1164.88     1204.72     27.26 o 
  -7  -2   6     2428.29     2302.72     35.67 o 
  -6  -2   6     2796.69     2750.40     36.70 o 
  -5  -2   6     1414.29     1345.60     23.37 o 
  -4  -2   6     1309.41     1223.03     20.47 o 
  -3  -2   6     2545.59     2470.36     24.44 o 
  -2  -2   6     6726.40     6948.70     34.30 o 
  -1  -2   6    10929.54    11120.28     49.19 o 
   0  -2   6      859.19      769.89     14.08 o 
   1  -2   6     5092.94     5240.19     32.78 o 
   2  -2   6      582.43      577.54      9.58 o 
   3  -2   6     3010.96     3099.90     29.96 o 
   4  -2   6      230.42      236.84     14.63 o 
   5  -2   6     2758.67     2747.27     35.92 o 
   6  -2   6       58.83       53.51      5.95 o 
   7  -2   6     1506.70     1478.78     31.46 o 
   8  -2   6       23.03       14.10      7.58 o 
 -10  -1   6      306.83      278.77     16.77 o 
  -9  -1   6      527.52      476.61     18.31 o 
  -8  -1   6       64.28       39.08      6.64 o 
  -7  -1   6     4488.18     4439.42     49.95 o 
  -6  -1   6      127.06      129.20     14.30 o 
  -5  -1   6     1937.07     1858.23     26.92 o 
  -4  -1   6      735.28      769.80     15.71 o 
  -3  -1   6    11708.10    12044.62     76.81 o 
  -2  -1   6      341.35      426.34      8.14 o 
  -1  -1   6     3343.52     3253.71     24.48 o 
   0  -1   6       15.87       11.24      2.48 o 
   1  -1   6    14578.75    15708.06     75.72 o 
   2  -1   6        4.30       15.07      2.60 o 
   3  -1   6     1505.54     1377.72     40.31 o 
   4  -1   6       95.09       99.15      6.54 o 
   5  -1   6     2018.23     2027.88     30.14 o 
   6  -1   6      660.90      601.59     19.95 o 
   7  -1   6      798.33      860.78     32.92 o 
   8  -1   6      147.85      106.87     15.63 o 
 -10   0   6        1.73        3.07      8.38 o 
  -9   0   6     1269.36     1280.34     29.32 o 
  -8   0   6      536.13      438.56     16.14 o 
  -7   0   6     3276.78     3197.60     68.56 o 
  -6   0   6       30.71       26.60      4.66 o 
  -5   0   6     1829.62     1753.22     28.40 o 
  -4   0   6      614.44      625.13      9.23 o 
  -3   0   6     9861.31    10665.84     55.21 o 
  -2   0   6     4888.98     4881.41     31.74 o 
  -1   0   6     3001.41     2829.81     25.75 o 
   0   0   6     4178.03     4254.03     29.60 o 
   1   0   6     5114.10     5378.01     35.34 o 
   2   0   6      926.93      960.99     13.84 o 
   3   0   6     1358.30     1386.94     17.98 o 
   4   0   6     3006.59     3008.72     66.07 o 
   5   0   6      997.75      928.67     21.78 o 
   6   0   6      668.74      639.62     17.32 o 
 -11   1   6      430.38      456.33     28.13 o 
 -10   1   6      536.23      483.43     19.02 o 
  -9   1   6      936.44      885.33     23.93 o 
  -8   1   6     2173.10     2143.18     34.98 o 
  -7   1   6     1011.76      980.83     21.71 o 
  -6   1   6     1953.09     1911.59     32.02 o 
  -5   1   6      404.58      418.54     12.10 o 
  -4   1   6     7200.88     7303.46     42.83 o 
  -3   1   6     4081.13     4281.58     29.54 o 
  -2   1   6     5083.94     5094.60     33.05 o 
  -1   1   6       27.72       33.03      3.33 o 
   0   1   6     6849.06     7159.57     48.97 o 
   1   1   6       14.63        5.06      3.64 o 
   2   1   6     3619.60     3693.68     30.05 o 
   3   1   6      503.45      475.60     10.86 o 
   4   1   6     4428.32     4341.56     37.78 o 
   5   1   6       91.80       77.61     12.10 o 
   6   1   6      961.66      934.60     35.64 o 
 -11   2   6       18.81       27.86      9.78 o 
 -10   2   6     1093.89     1137.90     28.52 o 
  -9   2   6        7.09        6.91      4.28 o 
  -8   2   6     2377.64     2329.03     36.15 o 
  -7   2   6       21.25       20.10      4.62 o 
  -6   2   6     2991.21     2939.90     35.65 o 
  -5   2   6     3777.78     3843.62     29.44 o 
  -4   2   6     5861.71     6081.65     38.76 o 
  -3   2   6     1175.15     1161.13     14.18 o 
  -2   2   6     7985.16     8129.95     46.27 o 
  -1   2   6     3068.49     3043.66     23.78 o 
   0   2   6     4728.31     4785.88     32.02 o 
   1   2   6     2475.08     2366.69     21.90 o 
   2   2   6      943.32      898.49     13.98 o 
   3   2   6     2957.98     3096.79     39.34 o 
   4   2   6     2041.42     2082.36     33.33 o 
   5   2   6      945.20      967.72     35.71 o 
 -11   3   6      445.87      440.03     26.87 o 
 -10   3   6      405.56      376.27     16.57 o 
  -9   3   6     1484.08     1392.18     31.99 o 
  -8   3   6     1169.23     1159.93     24.77 o 
  -7   3   6     1867.90     1753.24     28.57 o 
  -6   3   6      913.70      885.75     28.20 o 
  -5   3   6     5511.71     5765.29     39.47 o 
  -4   3   6      470.17      455.08     10.94 o 
  -3   3   6     4259.12     4125.60     29.95 o 
  -2   3   6     3536.19     3623.76     26.91 o 
  -1   3   6    10898.82    11606.07    103.04 o 
   0   3   6       10.39       10.02      3.83 o 
   1   3   6     1145.33     1178.94     22.44 o 
   2   3   6       75.69      107.68      8.43 o 
   3   3   6     3298.33     3254.48     42.41 o 
   4   3   6       49.78       49.94      7.05 o 
   5   3   6      900.11      917.03     24.60 o 
 -11   4   6      627.57      603.36     30.72 o 
 -10   4   6      118.76       78.07      9.14 o 
  -9   4   6     2039.62     2085.27     35.80 o 
  -8   4   6        0.23       -2.53      2.80 o 
  -7   4   6     2348.08     2337.72     33.25 o 
  -6   4   6       61.60       63.40      4.96 o 
  -5   4   6     3937.47     3788.17     31.28 o 
  -4   4   6       11.24        6.65      2.41 o 
  -3   4   6     3512.03     3695.58     28.08 o 
  -2   4   6      439.16      356.20     12.31 o 
  -1   4   6     4109.99     4076.04     43.62 o 
   0   4   6      413.43      323.73     12.39 o 
   1   4   6     2639.99     2512.84     35.74 o 
   2   4   6      625.60      711.15     19.41 o 
   3   4   6     1105.53     1127.57     44.56 o 
   4   4   6      237.18      252.84     13.39 o 
   5   4   6      251.46      264.56     15.16 o 
 -11   5   6      550.82      577.61     21.16 o 
 -10   5   6      153.27      146.82     11.72 o 
  -9   5   6     1339.01     1287.04     27.85 o 
  -8   5   6      390.02      402.40     22.94 o 
  -7   5   6     1901.53     1941.22     30.00 o 
  -6   5   6     1435.24     1410.16     19.31 o 
  -5   5   6     1435.42     1396.29     18.24 o 
  -4   5   6      794.61      764.11     28.16 o 
  -3   5   6     1024.17      944.31     20.38 o 
  -2   5   6     3492.37     3543.33     41.47 o 
  -1   5   6      492.96      492.23     15.52 o 
   0   5   6     2366.04     2382.51     41.93 o 
   1   5   6      680.35      636.60     24.57 o 
   2   5   6     2568.66     2440.80     38.41 o 
   3   5   6       85.72       82.59      9.40 o 
   4   5   6      573.52      607.71     21.17 o 
   5   5   6        8.23        2.86      9.04 o 
 -11   6   6       92.09       82.99     13.77 o 
 -10   6   6      619.02      577.03     50.64 o 
  -9   6   6      145.99      112.00     10.02 o 
  -8   6   6     2516.92     2622.53     64.11 o 
  -7   6   6       16.64       22.70      4.53 o 
  -6   6   6     4036.24     4170.39     47.63 o 
  -5   6   6      228.86      230.25     11.26 o 
  -4   6   6     1920.81     1897.82     41.40 o 
  -3   6   6       45.33       39.57      6.28 o 
  -2   6   6     3713.74     3836.19     91.74 o 
  -1   6   6      671.68      646.02     18.71 o 
   0   6   6     2228.91     2266.78     36.27 o 
   1   6   6      711.13      587.45     19.35 o 
   2   6   6      790.82      709.64     21.70 o 
   3   6   6       87.49       82.86      9.90 o 
   4   6   6      908.15      997.75     46.68 o 
 -11   7   6       21.10       14.70      7.65 o 
 -10   7   6     1156.57     1233.13     28.99 o 
  -9   7   6      321.36      298.45     21.68 o 
  -8   7   6      930.53      866.37     33.72 o 
  -7   7   6     1311.77     1357.85     37.67 o 
  -6   7   6      645.23      597.56     18.10 o 
  -5   7   6     1732.40     1746.96     31.08 o 
  -4   7   6     2107.51     2105.48     34.30 o 
  -3   7   6     2160.15     2087.21     45.99 o 
  -2   7   6     1951.41     1850.81     32.63 o 
  -1   7   6     1578.76     1525.95     30.39 o 
   0   7   6      145.11      132.45     11.27 o 
   1   7   6     1217.70     1255.80     29.54 o 
   2   7   6      324.24      321.77     15.80 o 
   3   7   6      908.61      960.73     28.05 o 
   4   7   6       21.86       25.34      8.37 o 
  -9   8   6     1210.31     1205.79     41.70 o 
  -8   8   6        6.28       24.61      8.65 o 
  -7   8   6     1036.05     1012.21     24.86 o 
  -6   8   6      254.54      222.33     12.59 o 
  -5   8   6     2855.23     2805.99     42.03 o 
  -4   8   6       16.95       12.71      5.11 o 
  -3   8   6     1890.54     1824.05     33.76 o 
  -2   8   6       26.73       18.72      5.57 o 
  -1   8   6     1440.69     1373.78     49.38 o 
   0   8   6        0.89       -1.88      5.45 o 
   1   8   6     1339.44     1366.59     32.58 o 
   2   8   6       47.62       58.67      9.61 o 
   3   8   6      380.32      417.82     27.80 o 
  -9   9   6     1045.53     1055.83     39.97 o 
  -8   9   6      168.33      177.36     19.22 o 
  -7   9   6      892.12      894.77     24.57 o 
  -6   9   6       55.35       54.10      8.24 o 
  -5   9   6     1031.26      994.71     26.10 o 
  -4   9   6      499.79      505.93     18.96 o 
  -3   9   6      703.74      683.40     21.86 o 
  -2   9   6      436.46      434.65     17.94 o 
  -1   9   6      446.42      421.33     18.24 o 
   0   9   6      455.96      426.59     19.05 o 
   1   9   6      208.09      203.04     15.52 o 
   2   9   6      568.22      651.31     34.18 o 
  -8  10   6      965.06     1025.31     40.63 o 
  -7  10   6      198.36      229.42     14.67 o 
  -6  10   6      715.77      726.89     23.52 o 
  -5  10   6       12.01        4.04      5.42 o 
  -4  10   6      654.37      668.24     22.68 o 
  -3  10   6      105.35       93.81     14.36 o 
  -2  10   6     1625.08     1609.24     35.82 o 
  -1  10   6        3.80       -4.82     11.70 o 
   0  10   6      600.74      590.28     42.99 o 
  -8  11   6     1286.19     1372.89     34.02 o 
  -7  11   6       98.14      120.38     12.84 o 
  -6  11   6      797.20      845.33     32.92 o 
  -5  11   6      124.47       96.06     11.90 o 
  -4  11   6      684.11      746.09     25.43 o 
  -3  11   6      413.39      419.37     19.51 o 
  -2  11   6      526.43      464.86     31.65 o 
  -7  12   6      772.91      936.26     41.83 o 
  -6  12   6        6.33        5.12      7.54 o 
  -5  12   6      656.59      700.18     35.78 o 
  -4  12   6      251.52      274.18     25.60 o 
   1 -14   7      587.25      632.02     35.64 o 
   2 -14   7      238.65      271.26     26.00 o 
   1 -13   7        5.59       -5.32      8.78 o 
   2 -13   7      594.04      619.25     33.65 o 
   3 -13   7       15.62       25.00     10.97 o 
   4 -13   7     1207.87     1340.32     50.34 o 
   5 -13   7       12.74       20.15     10.24 o 
   6 -13   7      380.65      443.56     28.99 o 
   0 -12   7      865.79      821.35     35.51 o 
   1 -12   7      540.32      477.47     28.20 o 
   2 -12   7      292.81      289.64     20.35 o 
   3 -12   7      355.92      335.33     16.42 o 
   4 -12   7      923.04      908.64     26.69 o 
   5 -12   7      354.27      391.49     18.67 o 
   6 -12   7      237.95      231.93     16.88 o 
  -4 -11   7      327.38      366.95     26.27 o 
  -3 -11   7      559.90      591.99     29.66 o 
   0 -11   7      106.99       76.23     14.93 o 
   1 -11   7     1179.03     1223.09     27.94 o 
   2 -11   7      165.36      184.41     12.71 o 
   3 -11   7     1471.62     1553.57     32.75 o 
   4 -11   7        8.01       -0.95      4.65 o 
   5 -11   7      589.40      621.83     22.28 o 
   6 -11   7        3.80        0.04      6.28 o 
   7 -11   7     1043.76     1193.22     45.42 o 
  -5 -10   7      736.56      768.81     36.18 o 
  -4 -10   7        3.95       -4.59      6.98 o 
  -3 -10   7     1196.25     1286.32     63.51 o 
  -2 -10   7       99.07       94.63     15.23 o 
  -1 -10   7     1155.70     1138.42     25.96 o 
   0 -10   7       34.75       22.84      6.09 o 
   1 -10   7     2136.83     2182.65     39.04 o 
   2 -10   7      152.34      133.87     11.00 o 
   3 -10   7      393.28      418.99     19.55 o 
   4 -10   7      219.83      199.41     13.24 o 
   5 -10   7      779.16      825.29     24.77 o 
   6 -10   7      496.68      478.42     20.09 o 
   7 -10   7      628.34      596.96     23.61 o 
  -6  -9   7      239.22      229.63     22.88 o 
  -5  -9   7      400.17      406.34     18.60 o 
  -4  -9   7      156.45      179.07     12.98 o 
  -3  -9   7      494.24      506.55     18.09 o 
  -2  -9   7      910.10      956.59     39.24 o 
  -1  -9   7     1155.01     1180.76     25.44 o 
   0  -9   7     2303.27     2220.48     35.20 o 
   1  -9   7     1039.60      913.18     22.63 o 
   2  -9   7     1285.44     1341.44     27.79 o 
   3  -9   7      185.87      178.86     11.97 o 
   4  -9   7      497.68      460.92     17.55 o 
   5  -9   7      255.35      288.20     14.63 o 
   6  -9   7     1514.07     1468.12     33.47 o 
   7  -9   7        0.16        1.24      7.65 o 
   8  -9   7      493.25      553.28     33.78 o 
  -6  -8   7     1198.18     1288.67     31.74 o 
  -5  -8   7        2.52        7.46      6.92 o 
  -4  -8   7      476.15      521.14     18.43 o 
  -3  -8   7      182.00      150.67     10.88 o 
  -2  -8   7     2864.05     2965.44     46.45 o 
  -1  -8   7      124.24      116.39      7.03 o 
   0  -8   7     1800.80     1786.95     30.18 o 
   1  -8   7      411.26      346.71     13.96 o 
   2  -8   7     2207.77     2196.71     34.64 o 
   3  -8   7      293.41      275.63     13.00 o 
   4  -8   7     2198.45     2128.96     36.20 o 
   5  -8   7      379.93      385.16     16.20 o 
   6  -8   7      775.37      819.77     43.06 o 
   7  -8   7      302.75      300.70     16.88 o 
   8  -8   7      269.44      288.94     26.00 o 
  -8  -7   7      580.00      610.14     33.98 o 
  -7  -7   7      488.30      493.24     44.95 o 
  -6  -7   7      383.83      403.52     24.34 o 
  -5  -7   7       49.09       64.81      8.56 o 
  -4  -7   7     2081.43     2099.15     34.66 o 
  -3  -7   7     2039.24     1998.77     32.03 o 
  -2  -7   7      560.30      534.02     15.04 o 
  -1  -7   7      882.32      813.38     14.72 o 
   0  -7   7      683.56      678.58     17.90 o 
   1  -7   7     3009.90     3007.79     39.08 o 
   2  -7   7      265.06      223.12     11.14 o 
   3  -7   7     1866.18     1894.35     32.02 o 
   4  -7   7      197.32      191.06     11.76 o 
   5  -7   7     2316.31     2306.80     38.53 o 
   6  -7   7      112.93      106.99     10.51 o 
   7  -7   7     1143.22     1062.97     28.46 o 
   8  -7   7       14.27        4.53      6.65 o 
  -8  -6   7       65.78       64.62     10.60 o 
  -7  -6   7      817.58      902.80     26.00 o 
  -6  -6   7       16.71       17.91      9.74 o 
  -5  -6   7     1258.34     1294.46     28.30 o 
  -4  -6   7       76.89       87.65     11.14 o 
  -3  -6   7     3705.66     3735.52     42.94 o 
  -2  -6   7       39.00       45.55      4.68 o 
  -1  -6   7     2248.35     2230.60     28.10 o 
   0  -6   7        1.60        7.66      3.87 o 
   1  -6   7     4954.98     5104.07     89.98 o 
   2  -6   7      428.15      390.12     13.70 o 
   3  -6   7     1371.95     1295.27     25.50 o 
   4  -6   7        4.85        4.69      4.02 o 
   5  -6   7     1396.36     1369.21     28.92 o 
   6  -6   7       57.85       69.39      8.75 o 
   7  -6   7      676.92      652.50     22.10 o 
   8  -6   7      475.92      477.38     20.41 o 
  -8  -5   7       39.37       32.43      8.01 o 
  -7  -5   7     1123.82     1140.14     27.86 o 
  -6  -5   7      220.04      197.72     12.28 o 
  -5  -5   7     1212.77     1131.08     24.45 o 
  -4  -5   7      446.55      466.53     15.05 o 
  -3  -5   7     3077.79     3102.90     45.29 o 
  -2  -5   7      262.01      226.92      7.61 o 
  -1  -5   7     3284.75     3377.74     28.26 o 
   0  -5   7     1656.50     1567.57     17.16 o 
   1  -5   7      890.33      776.44     33.52 o 
   2  -5   7      562.61      544.42     15.30 o 
   3  -5   7     1273.10     1196.26     40.47 o 
   4  -5   7     2045.16     2039.00     33.27 o 
   5  -5   7      270.53      260.64     14.23 o 
   6  -5   7      726.35      748.01     22.09 o 
   7  -5   7      108.07       95.75     10.60 o 
   8  -5   7      640.50      643.50     23.25 o 
  -9  -4   7      361.15      354.14     27.50 o 
  -8  -4   7      585.23      565.77     35.81 o 
  -7  -4   7      571.32      542.63     46.02 o 
  -6  -4   7      590.57      575.39     17.84 o 
  -5  -4   7      247.52      226.31     11.23 o 
  -4  -4   7     1544.66     1546.70     25.91 o 
  -3  -4   7      415.60      364.87      8.80 o 
  -2  -4   7     7515.62     7710.62     47.14 o 
  -1  -4   7        3.23       10.51      3.18 o 
   0  -4   7     3284.53     3438.77     26.24 o 
   1  -4   7      109.18      119.49      7.76 o 
   2  -4   7     2841.82     2693.82     34.57 o 
   3  -4   7       52.19       38.13      5.66 o 
   4  -4   7     3628.18     3586.52     54.03 o 
   5  -4   7      143.92      164.49     11.01 o 
   6  -4   7     1323.40     1362.90     29.52 o 
   7  -4   7      166.95      157.46     12.77 o 
   8  -4   7      496.31      531.01     29.19 o 
  -9  -3   7       24.14       26.40      7.13 o 
  -8  -3   7     1602.62     1645.00     33.26 o 
  -7  -3   7        1.20       -2.07      3.48 o 
  -6  -3   7     1579.41     1554.01     28.38 o 
  -5  -3   7      556.94      477.64     31.12 o 
  -4  -3   7     3030.60     2987.87     35.63 o 
  -3  -3   7     1860.07     1819.64     18.63 o 
  -2  -3   7     3448.63     3370.97     26.84 o 
  -1  -3   7      687.90      588.23     10.51 o 
   0  -3   7     4980.32     5021.73     29.28 o 
   1  -3   7     6170.98     6457.31     34.78 o 
   2  -3   7      638.10      572.75     12.40 o 
   3  -3   7     2152.67     2217.59     28.42 o 
   4  -3   7     1500.34     1561.11     31.05 o 
   5  -3   7     1313.39     1259.49     26.57 o 
   6  -3   7      302.96      287.00     14.04 o 
   7  -3   7      972.78      988.65     26.84 o 
   8  -3   7       89.78       53.93     11.84 o 
  -9  -2   7      627.00      565.37     20.75 o 
  -8  -2   7      335.41      326.42     14.83 o 
  -7  -2   7     1445.38     1433.39     38.60 o 
  -6  -2   7     1613.36     1555.42     59.82 o 
  -5  -2   7     6680.49     6868.61     59.93 o 
  -4  -2   7      130.76      120.89      7.76 o 
  -3  -2   7      696.68      588.91     14.49 o 
  -2  -2   7      437.89      433.95      7.45 o 
  -1  -2   7     8487.89     8862.56     44.52 o 
   0  -2   7       71.70       63.92      6.57 o 
   1  -2   7     7381.05     7438.90     43.97 o 
   2  -2   7      217.35      197.32      7.50 o 
   3  -2   7     1740.57     1763.14     23.12 o 
   4  -2   7       23.63       26.07      4.31 o 
   5  -2   7     2756.19     2718.94     32.66 o 
   6  -2   7      220.71      206.37     10.66 o 
   7  -2   7     1005.66     1091.94     28.28 o 
   8  -2   7        5.80        1.80      6.32 o 
 -10  -1   7       82.47       70.30      9.77 o 
  -9  -1   7      679.64      640.90     21.37 o 
  -8  -1   7       67.45       50.06      7.18 o 
  -7  -1   7     1897.97     1796.93     50.34 o 
  -6  -1   7      426.05      379.07     13.28 o 
  -5  -1   7     5099.19     5135.95     49.01 o 
  -4  -1   7      182.99      181.93      8.55 o 
  -3  -1   7     2944.40     2983.01     24.55 o 
  -2  -1   7      518.36      417.87      8.77 o 
  -1  -1   7     7087.93     7263.59     43.64 o 
   0  -1   7     3189.45     3227.15     46.55 o 
   1  -1   7     3219.16     3161.19     26.29 o 
   2  -1   7      309.57      295.62     13.11 o 
   3  -1   7     2236.98     2371.72     32.83 o 
   4  -1   7      348.56      345.03     21.13 o 
   5  -1   7      302.76      314.26     11.15 o 
   6  -1   7      826.48      825.26     18.78 o 
   7  -1   7      228.73      220.58     15.12 o 
 -10   0   7       79.00       66.55      8.74 o 
  -9   0   7      769.14      735.27     22.19 o 
  -8   0   7      720.07      676.10     19.90 o 
  -7   0   7     1939.35     1889.60     31.06 o 
  -6   0   7     2433.31     2389.43     33.08 o 
  -5   0   7      693.13      692.27     16.40 o 
  -4   0   7      394.11      303.47      7.27 o 
  -3   0   7     2892.33     2926.28     24.39 o 
  -2   0   7     3288.24     3334.02     26.59 o 
  -1   0   7      832.76      750.10     11.95 o 
   0   0   7     6212.23     6580.48     41.50 o 
   1   0   7       12.87       10.37      2.68 o 
   2   0   7     2608.82     2594.93     25.12 o 
   3   0   7      384.11      385.79     11.30 o 
   4   0   7     2010.24     2032.25     35.38 o 
   5   0   7        0.65        3.57      3.58 o 
   6   0   7      965.98      969.11     35.78 o 
 -10   1   7      484.17      483.32     19.06 o 
  -9   1   7      123.33      120.31     10.77 o 
  -8   1   7     2266.96     2212.63     35.69 o 
  -7   1   7      147.17      142.83      9.56 o 
  -6   1   7     2896.15     2904.28     36.38 o 
  -5   1   7      181.60      143.88      8.36 o 
  -4   1   7     4308.61     4379.33     31.88 o 
  -3   1   7        0.73        1.37      2.19 o 
  -2   1   7     4555.17     4664.24     33.19 o 
  -1   1   7      996.86      948.27     13.46 o 
   0   1   7     5199.24     5262.67     42.61 o 
   1   1   7     1720.62     1566.22     18.38 o 
   2   1   7     2626.21     2630.21     25.90 o 
   3   1   7     1012.72     1029.35     16.70 o 
   4   1   7     1829.76     1814.53     47.81 o 
   5   1   7     1000.97      946.10     36.11 o 
   6   1   7      813.45      822.15     35.25 o 
 -11   2   7       37.86       41.90     11.70 o 
 -10   2   7      894.52      870.33     25.23 o 
  -9   2   7     1259.27     1189.71     27.67 o 
  -8   2   7     1858.84     1825.31     32.20 o 
  -7   2   7      360.91      337.80     13.06 o 
  -6   2   7     1687.93     1604.63     26.09 o 
  -5   2   7     3872.10     3927.36     31.01 o 
  -4   2   7     2265.07     2386.36     22.81 o 
  -3   2   7     6317.01     6502.71     41.73 o 
  -2   2   7     2555.16     2531.60     23.18 o 
  -1   2   7     6827.90     6991.54     43.18 o 
   0   2   7     2621.81     2629.29     24.01 o 
   1   2   7     1892.86     1915.31     28.81 o 
   2   2   7       43.16       38.47      6.03 o 
   3   2   7     2985.14     2886.30     39.17 o 
   4   2   7       85.56       76.92      8.41 o 
   5   2   7     1572.20     1535.36     47.35 o 
   6   2   7       51.45       40.70     10.37 o 
 -11   3   7      476.29      462.58     28.06 o 
 -10   3   7       80.25       64.31      8.79 o 
  -9   3   7     3065.02     3058.09     44.77 o 
  -8   3   7      239.47      255.85     25.40 o 
  -7   3   7     2019.01     1982.20     31.24 o 
  -6   3   7       71.91       72.37     15.30 o 
  -5   3   7     5389.17     5322.81     38.47 o 
  -4   3   7      102.15      127.97      5.88 o 
  -3   3   7     4152.56     4262.42     49.81 o 
  -2   3   7       77.74       51.52      6.07 o 
  -1   3   7     7107.16     7262.04     61.54 o 
   0   3   7       43.26       56.33      6.68 o 
   1   3   7     2808.48     2698.45     43.39 o 
   2   3   7     1631.09     1641.23     29.40 o 
   3   3   7      982.35      990.31     27.10 o 
   4   3   7       26.73       22.55      5.76 o 
   5   3   7     1242.90     1411.54     46.95 o 
 -11   4   7      590.99      626.52     22.64 o 
 -10   4   7       36.82       30.57      6.67 o 
  -9   4   7     1522.29     1409.17     29.56 o 
  -8   4   7      128.20      129.31     22.34 o 
  -7   4   7     1498.52     1504.10     26.85 o 
  -6   4   7     1796.45     1727.25     27.13 o 
  -5   4   7     2463.08     2487.79     25.11 o 
  -4   4   7      591.73      548.16     15.15 o 
  -3   4   7     2200.65     2012.39     29.83 o 
  -2   4   7     2945.66     2983.10     37.57 o 
  -1   4   7     1699.59     1726.61     28.45 o 
   0   4   7     1035.00     1015.66     22.27 o 
   1   4   7     1007.00     1018.63     40.76 o 
   2   4   7     1790.13     1821.43     51.57 o 
   3   4   7      627.38      555.84     18.79 o 
   4   4   7      534.87      524.22     61.61 o 
   5   4   7       22.77       21.08      8.31 o 
 -11   5   7      303.03      319.20     23.61 o 
 -10   5   7      846.46      814.54     31.45 o 
  -9   5   7      462.73      414.32     16.20 o 
  -8   5   7      966.84      975.93     22.95 o 
  -7   5   7      715.42      666.59     17.70 o 
  -6   5   7     2401.14     2496.49     34.90 o 
  -5   5   7      424.66      445.08     14.79 o 
  -4   5   7     1586.56     1566.47     51.87 o 
  -3   5   7       75.88       75.74      7.75 o 
  -2   5   7     3842.31     3836.91     45.32 o 
  -1   5   7        3.98       -0.08      5.22 o 
   0   5   7     1878.13     1824.03     31.75 o 
   1   5   7      170.53      126.41     10.64 o 
   2   5   7     2134.59     2124.44     37.38 o 
   3   5   7        3.39        5.15      4.66 o 
   4   5   7      908.02      911.26     26.68 o 
 -11   6   7        3.59        5.81      4.79 o 
 -10   6   7      885.10      912.43     25.07 o 
  -9   6   7        0.78        1.44      3.89 o 
  -8   6   7     1348.97     1304.28     41.10 o 
  -7   6   7      584.47      559.80     26.53 o 
  -6   6   7     3761.25     3666.82     55.66 o 
  -5   6   7      604.37      587.14     21.78 o 
  -4   6   7     2233.40     2385.11     65.37 o 
  -3   6   7      133.72      109.14     12.90 o 
  -2   6   7     1516.99     1454.77     28.42 o 
  -1   6   7     1034.87      967.91     30.02 o 
   0   6   7     1219.41     1116.51     26.25 o 
   1   6   7     2564.12     2545.30     41.49 o 
   2   6   7      720.86      720.46     22.91 o 
   3   6   7      407.77      344.17     17.01 o 
   4   6   7      165.33      179.93     15.16 o 
 -10   7   7      278.34      319.07     23.54 o 
  -9   7   7      321.20      331.64     22.68 o 
  -8   7   7      804.90      752.25     32.72 o 
  -7   7   7     3207.35     3265.64     67.17 o 
  -6   7   7      133.29      146.23     18.09 o 
  -5   7   7     2536.92     2711.84     40.41 o 
  -4   7   7      261.90      229.06     12.46 o 
  -3   7   7     2828.20     2826.14     41.94 o 
  -2   7   7      803.38      828.83     22.80 o 
  -1   7   7     2530.57     2376.22     39.86 o 
   0   7   7        2.36        5.43      4.79 o 
   1   7   7     1254.68     1196.03     29.74 o 
   2   7   7       15.49       16.48     14.33 o 
   3   7   7      579.65      630.85     31.82 o 
 -10   8   7       61.52       60.85     13.43 o 
  -9   8   7     1570.61     1601.47     49.34 o 
  -8   8   7       74.29       91.90     14.90 o 
  -7   8   7     1406.24     1427.94     30.41 o 
  -6   8   7       47.27       35.78      7.10 o 
  -5   8   7     1162.79     1137.25     27.10 o 
  -4   8   7      107.14      122.25     11.03 o 
  -3   8   7     2200.07     2124.42     48.45 o 
  -2   8   7      646.89      589.89     23.97 o 
  -1   8   7      857.27      779.22     27.17 o 
   0   8   7      387.97      398.28     17.96 o 
   1   8   7      634.03      587.76     22.52 o 
   2   8   7      119.63      149.18     19.92 o 
  -9   9   7      691.28      705.90     33.98 o 
  -8   9   7      594.25      627.77     32.19 o 
  -7   9   7      526.74      509.96     19.24 o 
  -6   9   7      550.88      593.78     20.83 o 
  -5   9   7      178.71      159.08     12.93 o 
  -4   9   7      723.06      699.56     22.69 o 
  -3   9   7      464.29      418.06     20.75 o 
  -2   9   7     1117.38     1124.19     36.34 o 
  -1   9   7       33.51       35.74      8.24 o 
   0   9   7      543.17      597.51     22.95 o 
   1   9   7       62.78       60.05     17.52 o 
  -9  10   7       18.21       24.01     11.11 o 
  -8  10   7      863.98      921.50     39.70 o 
  -7  10   7       59.17       62.41      9.47 o 
  -6  10   7     1250.84     1309.28     32.29 o 
  -5  10   7       88.64       68.10     10.08 o 
  -4  10   7      620.98      573.39     38.14 o 
  -3  10   7       27.22       31.90      8.13 o 
  -2  10   7      861.18      856.53     27.03 o 
  -1  10   7       88.26       90.11     13.33 o 
  -8  11   7      498.38      491.04     31.12 o 
  -7  11   7      438.29      411.19     19.58 o 
  -6  11   7      726.29      751.61     25.98 o 
  -5  11   7      439.25      470.38     20.87 o 
  -4  11   7      267.96      253.58     17.23 o 
  -3  11   7      482.13      489.93     22.15 o 
   1 -14   8      152.41      167.51     22.48 o 
   1 -13   8       45.11       29.06     11.97 o 
   2 -13   8      499.01      495.70     30.26 o 
   3 -13   8      192.70      207.59     18.92 o 
   4 -13   8      830.24      791.02     35.44 o 
   5 -13   8       36.62       39.43     13.43 o 
   0 -12   8      796.48      712.29     33.12 o 
   1 -12   8      881.10      935.19     27.56 o 
   2 -12   8       66.11       75.27      9.92 o 
   3 -12   8     1031.03     1084.44     36.44 o 
   4 -12   8      302.58      285.88     18.55 o 
   5 -12   8      540.11      513.16     21.83 o 
  -4 -11   8       76.54       82.39     15.96 o 
  -2 -11   8       29.60       23.67     10.57 o 
  -1 -11   8     1379.56     1394.65     43.09 o 
   0 -11   8        3.26        0.31      5.70 o 
   1 -11   8      698.22      717.55     33.88 o 
   2 -11   8       81.90       72.84      9.46 o 
   3 -11   8     1678.51     1651.79     34.70 o 
   4 -11   8        9.01        7.89      5.97 o 
   5 -11   8      689.68      699.28     37.81 o 
   6 -11   8      159.28      134.99     14.04 o 
  -5 -10   8      603.42      644.32     33.32 o 
  -4 -10   8       37.30       38.87      8.52 o 
  -3 -10   8      928.43      942.90     25.38 o 
  -2 -10   8      400.52      337.76     22.74 o 
  -1 -10   8     1599.46     1584.38     44.82 o 
   0 -10   8      506.03      456.64     17.40 o 
   1 -10   8      405.05      346.82     20.18 o 
   2 -10   8      282.00      266.81     14.11 o 
   3 -10   8     1317.02     1285.32     29.62 o 
   4 -10   8      739.30      776.87     23.92 o 
   5 -10   8       30.09       40.31      8.35 o 
   6 -10   8      543.17      559.77     38.10 o 
  -6  -9   8      439.81      495.47     45.05 o 
  -5  -9   8      473.94      495.19     20.42 o 
  -4  -9   8      912.62      931.29     25.41 o 
  -3  -9   8       75.34       71.86      8.86 o 
  -2  -9   8      767.00      862.65     33.65 o 
  -1  -9   8      287.63      251.30     32.35 o 
   0  -9   8     2713.29     2879.59     41.54 o 
   1  -9   8      155.48      141.44     13.23 o 
   2  -9   8     2743.41     2698.77     50.91 o 
   3  -9   8      188.53      182.70     14.00 o 
   4  -9   8      455.00      452.33     31.65 o 
   5  -9   8       81.46       83.81     16.63 o 
   6  -9   8      872.77      917.28     27.52 o 
   7  -9   8       19.36       13.87      7.43 o 
  -7  -8   8       49.38       41.76     16.16 o 
  -6  -8   8     1699.22     1881.64     38.89 o 
  -5  -8   8       55.78       51.09      8.30 o 
  -4  -8   8      826.87      798.10     44.89 o 
  -3  -8   8       52.14       51.70      7.75 o 
  -2  -8   8     1083.43     1111.77     23.80 o 
  -1  -8   8      362.52      340.34     20.98 o 
   0  -8   8     2802.47     2749.10     39.04 o 
   1  -8   8     1851.09     1718.40     30.94 o 
   2  -8   8      770.98      731.46     20.60 o 
   3  -8   8      529.04      513.49     17.73 o 
   4  -8   8     1091.48     1063.70     31.89 o 
   5  -8   8     1539.27     1510.38     32.79 o 
   6  -8   8      755.68      734.07     24.22 o 
   7  -8   8      460.06      471.07     20.44 o 
  -7  -7   8      352.95      359.83     18.74 o 
  -6  -7   8      675.39      709.20     22.97 o 
  -5  -7   8     1738.37     1824.89     34.57 o 
  -4  -7   8       87.68       97.96     14.63 o 
  -3  -7   8      733.10      792.34     20.53 o 
  -2  -7   8     1741.91     1631.42     22.02 o 
  -1  -7   8     4723.11     4789.48     50.82 o 
   0  -7   8        2.53        0.33      3.84 o 
   1  -7   8     2096.62     2053.83     62.74 o 
   2  -7   8       39.65       35.68      6.30 o 
   3  -7   8     2168.66     2100.80     39.14 o 
   4  -7   8        0.84       -3.35      3.35 o 
   5  -7   8     1794.75     1752.09     34.66 o 
   6  -7   8        0.42        5.44      4.51 o 
   7  -7   8      908.45      946.62     74.68 o 
   8  -7   8       36.12       35.84     13.70 o 
  -8  -6   8      116.97      106.42     12.74 o 
  -7  -6   8     1597.74     1679.16     35.64 o 
  -6  -6   8      134.20      119.03     11.09 o 
  -5  -6   8     1090.99     1069.04     25.21 o 
  -4  -6   8       45.08       46.17     10.51 o 
  -3  -6   8     3586.72     3684.25     43.51 o 
  -2  -6   8       32.43       21.65      3.97 o 
  -1  -6   8     2421.42     2328.06     24.91 o 
   0  -6   8      191.31      167.84     17.42 o 
   1  -6   8     1763.41     1730.23     29.01 o 
   2  -6   8      579.71      541.62     16.55 o 
   3  -6   8     1849.11     1753.67     31.20 o 
   4  -6   8      937.07      926.38     23.50 o 
   5  -6   8      337.37      316.19     14.83 o 
   6  -6   8      117.50      131.26     14.56 o 
   7  -6   8      358.55      372.95     23.04 o 
   8  -6   8      581.65      605.69     34.65 o 
  -8  -5   8       95.57       89.64     11.43 o 
  -7  -5   8     1218.73     1175.74     28.71 o 
  -6  -5   8      465.40      458.41     17.11 o 
  -5  -5   8      402.19      394.83     38.50 o 
  -4  -5   8     1441.27     1437.47     27.83 o 
  -3  -5   8     1141.37     1091.37     24.87 o 
  -2  -5   8     1076.37     1044.36     15.79 o 
  -1  -5   8     2370.82     2360.88     23.68 o 
   0  -5   8     2227.28     2211.37    106.93 o 
   1  -5   8      159.47      154.46      9.31 o 
   2  -5   8     1323.70     1275.32     24.66 o 
   3  -5   8      111.06       99.55      8.70 o 
   4  -5   8     2038.90     1962.20     40.07 o 
   5  -5   8      222.01      213.54     13.11 o 
   6  -5   8      986.05      939.19     29.53 o 
   7  -5   8        0.31        7.42      5.09 o 
   8  -5   8      332.93      332.77     26.73 o 
  -9  -4   8      192.93      177.83     14.70 o 
  -8  -4   8     1120.36     1140.82     41.23 o 
  -7  -4   8      111.65      110.15     12.80 o 
  -6  -4   8     1051.67     1038.39     24.44 o 
  -5  -4   8        1.62       -0.40      3.88 o 
  -4  -4   8     1742.41     1730.77     27.99 o 
  -3  -4   8       71.74       52.05      8.74 o 
  -2  -4   8     4023.36     4148.08     32.65 o 
  -1  -4   8       79.58       78.79      5.33 o 
   0  -4   8     5941.33     5987.59     41.56 o 
   1  -4   8      415.87      390.74     13.02 o 
   2  -4   8     1050.09      986.48     21.27 o 
   3  -4   8      199.77      193.74     10.34 o 
   4  -4   8     1792.86     1831.16     32.37 o 
   5  -4   8      375.95      363.77     15.31 o 
   6  -4   8      753.49      746.92     22.75 o 
   7  -4   8      458.34      506.48     20.46 o 
  -9  -3   8      270.33      213.62     14.97 o 
  -8  -3   8     1141.92     1091.62     27.37 o 
  -7  -3   8      228.45      239.90     12.63 o 
  -6  -3   8     2140.96     2055.89     33.31 o 
  -5  -3   8      869.30      817.78     38.24 o 
  -4  -3   8     1191.55     1241.98     22.95 o 
  -3  -3   8     1031.78      968.03     14.19 o 
  -2  -3   8      967.66      863.04     29.20 o 
  -1  -3   8     4999.75     5092.97     33.54 o 
   0  -3   8      996.55      971.98     14.25 o 
   1  -3   8     2808.51     2738.09     30.63 o 
   2  -3   8      733.04      724.22     14.72 o 
   3  -3   8     3967.47     4005.60     38.41 o 
   4  -3   8       29.18       26.95      4.43 o 
   5  -3   8     1329.38     1321.55     23.42 o 
   6  -3   8       59.37       56.46      8.04 o 
   7  -3   8     1034.54     1101.27     29.61 o 
  -9  -2   8      727.33      668.76     22.66 o 
  -8  -2   8       54.98       68.07      8.60 o 
  -7  -2   8     2136.87     2074.08     34.56 o 
  -6  -2   8       51.90       52.57      8.11 o 
  -5  -2   8     3576.60     3512.72     40.97 o 
  -4  -2   8      365.62      320.47     14.90 o 
  -3  -2   8     6929.99     7269.71     41.10 o 
  -2  -2   8     1746.47     1759.93     16.39 o 
  -1  -2   8     1877.64     1731.71     18.83 o 
   0  -2   8      388.35      411.09     10.86 o 
   1  -2   8     7538.16     7675.54     46.96 o 
   2  -2   8      957.86      947.01     20.10 o 
   3  -2   8     1153.75     1187.53     19.87 o 
   4  -2   8      232.37      232.08      9.46 o 
   5  -2   8      899.53      974.10     20.04 o 
   6  -2   8      377.99      364.28     13.27 o 
   7  -2   8      698.59      716.33     24.30 o 
 -10  -1   8       70.06       66.56      9.98 o 
  -9  -1   8      932.51      919.30     25.51 o 
  -8  -1   8       11.21        6.97      4.34 o 
  -7  -1   8     1463.40     1416.03     27.83 o 
  -6  -1   8     2034.70     1993.64     31.15 o 
  -5  -1   8     1300.82     1257.84     23.04 o 
  -4  -1   8      869.78      800.68     17.56 o 
  -3  -1   8     5219.92     5148.14     36.14 o 
  -2  -1   8     1039.99     1027.12     19.99 o 
  -1  -1   8     1256.61     1144.25     15.51 o 
   0  -1   8     1084.95     1126.01     15.43 o 
   1  -1   8      921.38      957.37     14.57 o 
   2  -1   8     3062.34     3016.56     36.97 o 
   3  -1   8      435.35      478.02     23.91 o 
   4  -1   8      314.72      305.23     17.01 o 
   5  -1   8       94.36       85.26     10.45 o 
   6  -1   8      616.80      648.97     22.22 o 
   7  -1   8        0.59       -5.54      6.26 o 
 -10   0   8      399.85      404.46     17.80 o 
  -9   0   8      657.88      592.52     20.22 o 
  -8   0   8      431.86      392.27     22.74 o 
  -7   0   8      321.20      277.24     14.20 o 
  -6   0   8     2618.53     2563.63     35.08 o 
  -5   0   8      327.60      314.03     11.68 o 
  -4   0   8     2264.56     2164.70     28.28 o 
  -3   0   8        4.34       16.64      4.52 o 
  -2   0   8      663.25      633.19     26.69 o 
  -1   0   8      219.07      234.75      7.50 o 
   0   0   8     5743.41     5802.18     39.95 o 
   1   0   8      569.64      543.19     11.31 o 
   2   0   8     2459.46     2443.74     31.43 o 
   3   0   8       25.20       33.36      5.20 o 
   4   0   8     1482.94     1476.91     44.42 o 
   5   0   8       91.92       89.88      8.17 o 
   6   0   8      640.79      689.06     29.53 o 
 -10   1   8      460.19      484.78     19.18 o 
  -9   1   8       12.70        3.50      4.43 o 
  -8   1   8     1397.86     1368.76     28.28 o 
  -7   1   8      287.99      254.44     11.84 o 
  -6   1   8     3003.83     2969.94     37.73 o 
  -5   1   8      467.07      480.71     14.12 o 
  -4   1   8     2210.98     2223.60     22.56 o 
  -3   1   8     1226.44     1115.07     15.65 o 
  -2   1   8     3765.97     3911.81     31.47 o 
  -1   1   8     1112.55     1077.78     15.31 o 
   0   1   8     1540.09     1438.19     18.68 o 
   1   1   8     2245.46     2396.62     24.66 o 
   2   1   8      773.90      863.31     20.00 o 
   3   1   8     1385.91     1307.73     40.70 o 
   4   1   8      494.73      486.85     26.00 o 
   5   1   8     1145.38     1088.81     41.03 o 
   6   1   8      182.64      158.57     14.63 o 
 -10   2   8      349.63      324.22     15.90 o 
  -9   2   8      904.74      901.90     24.01 o 
  -8   2   8     1082.58     1021.46     24.00 o 
  -7   2   8     2722.39     2705.68     53.93 o 
  -6   2   8      494.95      473.60     14.68 o 
  -5   2   8     2117.98     1963.25     44.99 o 
  -4   2   8      191.59      173.79      6.86 o 
  -3   2   8     5194.70     5218.75     37.74 o 
  -2   2   8      541.02      496.90     10.64 o 
  -1   2   8     5694.09     5997.97     55.08 o 
   0   2   8        4.89       18.10      4.52 o 
   1   2   8     3086.89     2935.97     38.20 o 
   2   2   8       10.08        7.47      5.72 o 
   3   2   8     1410.28     1389.06     27.88 o 
   4   2   8      168.67      162.26     17.69 o 
   5   2   8     1159.09     1264.64     45.22 o 
   6   2   8       42.96       39.90     10.77 o 
 -11   3   8      182.91      210.14     21.81 o 
 -10   3   8        3.12       11.14      5.04 o 
  -9   3   8     2065.71     2018.88     36.11 o 
  -8   3   8      135.83      138.62     10.46 o 
  -7   3   8     3430.18     3406.73     54.13 o 
  -6   3   8      254.86      250.95     17.66 o 
  -5   3   8     2193.18     2309.10     24.46 o 
  -4   3   8      421.81      327.40     11.86 o 
  -3   3   8     3410.03     3295.31     38.95 o 
  -2   3   8     2629.02     2687.30     35.06 o 
  -1   3   8     2360.86     2343.19     33.39 o 
   0   3   8      415.34      444.24     15.15 o 
   1   3   8     2761.60     2800.63     53.27 o 
   2   3   8      829.22      752.90     20.60 o 
   3   3   8      269.18      274.61     13.62 o 
   4   3   8      879.84      902.41     37.44 o 
   5   3   8      202.79      195.51     21.15 o 
 -11   4   8      338.94      387.95     18.01 o 
 -10   4   8      640.62      597.79     20.81 o 
  -9   4   8      703.12      679.04     20.87 o 
  -8   4   8      462.04      424.67     17.86 o 
  -7   4   8     1210.82     1138.34     23.48 o 
  -6   4   8     2190.90     2165.79     39.00 o 
  -5   4   8      286.14      309.77     12.31 o 
  -4   4   8     1464.68     1433.03     25.78 o 
  -3   4   8      554.76      528.94     20.65 o 
  -2   4   8     3452.17     3470.35     81.70 o 
  -1   4   8      314.69      272.92     33.18 o 
   0   4   8     1719.19     1710.16     30.78 o 
   1   4   8       36.20       34.21     14.03 o 
   2   4   8      997.11      975.04     24.73 o 
   3   4   8        0.69        0.97      8.45 o 
   4   4   8      892.90      975.83     40.23 o 
   5   4   8        2.49       -5.65      5.65 o 
 -11   5   8       30.39       16.96      8.61 o 
 -10   5   8     1071.98     1044.42     46.28 o 
  -9   5   8      125.42      114.83     10.42 o 
  -8   5   8     1366.14     1410.88     28.22 o 
  -7   5   8        0.38        4.79      6.25 o 
  -6   5   8     1659.33     1677.13     29.26 o 
  -5   5   8        0.34        7.29      4.21 o 
  -4   5   8     1304.65     1376.28     26.73 o 
  -3   5   8      509.80      430.24     15.43 o 
  -2   5   8     2273.66     2363.00     36.54 o 
  -1   5   8      198.57      176.92     13.90 o 
   0   5   8     1628.00     1491.42     30.00 o 
   1   5   8     1153.98     1170.46     27.72 o 
   2   5   8      752.16      781.20     26.83 o 
   3   5   8      300.25      283.08     28.26 o 
   4   5   8      709.88      726.42     25.13 o 
 -11   6   8      194.25      200.10     15.53 o 
 -10   6   8      831.91      872.95     37.37 o 
  -9   6   8      205.63      231.75     21.28 o 
  -8   6   8      436.67      434.98     25.20 o 
  -7   6   8     1086.25     1017.13     36.97 o 
  -6   6   8     1921.44     1885.01     32.64 o 
  -5   6   8     2477.73     2403.61     37.15 o 
  -4   6   8     1257.52     1243.04     26.82 o 
  -3   6   8     1418.38     1430.87     29.06 o 
  -2   6   8      700.95      672.30     36.58 o 
  -1   6   8      699.42      668.34     23.24 o 
   0   6   8      143.90      137.39     21.31 o 
   1   6   8     2407.97     2342.74     41.44 o 
   2   6   8      149.42      118.11     12.00 o 
   3   6   8      928.32      947.36     38.14 o 
 -10   7   8      189.04      176.23     19.75 o 
  -9   7   8     1078.13     1057.56     40.63 o 
  -8   7   8        0.71        6.85      7.25 o 
  -7   7   8     1378.45     1514.22     46.55 o 
  -6   7   8      177.97      167.17     11.77 o 
  -5   7   8     4275.61     4185.39     53.19 o 
  -4   7   8      526.66      484.49     30.12 o 
  -3   7   8     1961.55     2016.44     56.49 o 
  -2   7   8      119.82      101.82     10.11 o 
  -1   7   8     1803.76     1820.66     35.70 o 
   0   7   8      196.65      181.77     20.45 o 
   1   7   8     1135.46     1112.82     29.81 o 
   2   7   8      153.81      149.13     13.82 o 
 -10   8   8       40.76       25.27     11.11 o 
  -9   8   8      817.62      869.69     37.91 o 
  -8   8   8      187.99      171.44     19.35 o 
  -7   8   8     1356.21     1351.22     45.62 o 
  -6   8   8     1046.17     1032.00     34.21 o 
  -5   8   8      357.99      379.17     16.63 o 
  -4   8   8      543.93      483.26     18.70 o 
  -3   8   8      991.27      959.08     26.47 o 
  -2   8   8      724.65      722.10     23.23 o 
  -1   8   8      344.57      336.00     16.95 o 
   0   8   8     1396.31     1377.83     37.04 o 
   1   8   8      235.14      232.92     16.36 o 
  -9   9   8       88.79      140.38     18.82 o 
  -8   9   8      793.69      880.00     38.90 o 
  -7   9   8      286.43      256.34     15.66 o 
  -6   9   8     1226.00     1255.14     30.66 o 
  -5   9   8        2.00        2.24      4.77 o 
  -4   9   8      655.97      702.85     23.46 o 
  -3   9   8       22.92       21.89      7.26 o 
  -2   9   8     1000.33     1006.73     28.90 o 
  -1   9   8       45.51       51.56     19.12 o 
   0   9   8      704.01      685.89     62.78 o 
  -8  10   8      782.24      842.96     38.84 o 
  -7  10   8       28.39       28.73      8.01 o 
  -6  10   8      678.42      662.16     28.63 o 
  -5  10   8      206.69      192.07     16.13 o 
  -4  10   8      578.97      517.02     21.51 o 
  -3  10   8      479.79      484.12     21.18 o 
  -2  10   8      283.79      260.70     25.17 o 
  -7  11   8      949.36     1069.26     43.62 o 
  -6  11   8      125.48      107.49     33.78 o 
  -5  11   8      711.88      769.81     38.24 o 
   1 -13   9      321.98      300.58     25.27 o 
   2 -13   9      299.19      325.06     18.15 o 
   3 -13   9      381.73      411.59     27.46 o 
   4 -13   9      337.36      365.42     26.40 o 
  -1 -12   9      875.48      927.55     37.91 o 
   0 -12   9      128.26      125.35     17.96 o 
   1 -12   9      822.15      889.76     26.18 o 
   2 -12   9       20.50       14.34      6.87 o 
   3 -12   9     1210.26     1253.36     32.27 o 
   4 -12   9       24.01       31.57      8.39 o 
   5 -12   9      649.20      677.71     34.91 o 
  -3 -11   9      678.42      721.66     35.51 o 
  -2 -11   9       50.76       55.26     14.30 o 
  -1 -11   9     1298.90     1372.57     44.62 o 
   0 -11   9      177.53      189.13     13.47 o 
   1 -11   9      602.25      584.77     20.90 o 
   2 -11   9      610.91      606.38     21.48 o 
   3 -11   9      658.32      643.67     36.58 o 
   4 -11   9      346.97      335.19     17.47 o 
   5 -11   9      651.70      648.68     33.62 o 
  -5 -10   9      381.11      457.01     21.53 o 
  -4 -10   9      444.59      505.65     20.84 o 
  -3 -10   9      258.62      254.70     22.94 o 
  -2 -10   9      671.88      698.85     31.99 o 
  -1 -10   9     1008.51      991.72     37.11 o 
   0 -10   9     1128.17     1170.77     27.76 o 
   1 -10   9      194.86      175.45     12.65 o 
   2 -10   9     1021.96     1049.81     26.87 o 
   3 -10   9       85.39       76.58      9.78 o 
   4 -10   9      455.31      446.92     19.01 o 
   5 -10   9       50.25       52.49      9.73 o 
   6 -10   9      991.75     1052.74     31.24 o 
  -6  -9   9      893.57     1004.29     34.31 o 
  -5  -9   9       40.14       28.38      8.57 o 
  -4  -9   9      700.62      740.43     23.15 o 
  -3  -9   9        6.07       -0.73      9.31 o 
  -2  -9   9     1862.28     1909.70     51.40 o 
  -1  -9   9       94.67       94.63      9.55 o 
   0  -9   9      874.86      912.70     23.67 o 
   1  -9   9      106.31      101.18     10.11 o 
   2  -9   9     3272.23     3226.85     64.47 o 
   3  -9   9       53.96       55.97     15.99 o 
   4  -9   9      693.57      652.53     22.03 o 
   5  -9   9      225.46      213.61     17.36 o 
   6  -9   9      418.99      422.94     20.03 o 
  -7  -8   9      338.67      353.45     29.66 o 
  -6  -8   9      539.73      591.12     22.80 o 
  -5  -8   9       49.98       70.93      9.92 o 
  -4  -8   9     1727.98     1744.62     36.11 o 
  -3  -8   9     1695.24     1721.54     58.65 o 
  -2  -8   9      291.00      292.74     21.48 o 
  -1  -8   9      255.38      260.52     24.24 o 
   0  -8   9      907.94      856.68     22.07 o 
   1  -8   9     4579.17     4594.55     54.15 o 
   2  -8   9      800.19      775.45     24.11 o 
   3  -8   9     1427.21     1414.62     30.46 o 
   4  -8   9      129.55      121.03     19.45 o 
   5  -8   9     1052.35     1052.77     28.35 o 
   6  -8   9      323.41      267.01     16.61 o 
   7  -8   9      924.85     1031.49     44.42 o 
  -7  -7   9     1214.00     1296.82     33.24 o 
  -6  -7   9       24.57       23.82      7.18 o 
  -5  -7   9     1443.82     1455.19     31.17 o 
  -4  -7   9      205.11      176.98     12.00 o 
  -3  -7   9     3766.62     4041.69     48.08 o 
  -2  -7   9       25.04       30.06     10.84 o 
  -1  -7   9      791.83      811.63     20.56 o 
   0  -7   9       83.59       65.36      7.69 o 
   1  -7   9     7325.44     7368.29     69.71 o 
   2  -7   9      482.21      451.63     16.39 o 
   3  -7   9      501.43      515.93     18.01 o 
   4  -7   9      177.59      166.68     12.30 o 
   5  -7   9     1500.84     1482.19     32.93 o 
   6  -7   9      224.61      208.39     14.99 o 
   7  -7   9      621.44      685.98     25.44 o 
  -8  -6   9      133.62      132.60     22.68 o 
  -7  -6   9      738.52      760.58     24.71 o 
  -6  -6   9       14.78       12.82      5.49 o 
  -5  -6   9     2186.36     2242.22     67.20 o 
  -4  -6   9     1781.38     1777.18     31.38 o 
  -3  -6   9      711.26      696.52     18.74 o 
  -2  -6   9      340.89      299.88      9.66 o 
  -1  -6   9     3390.91     3258.56     41.36 o 
   0  -6   9     2275.21     2289.36     34.29 o 
   1  -6   9      794.47      777.72     20.00 o 
   2  -6   9      419.94      412.63     15.16 o 
   3  -6   9      449.45      435.04     16.04 o 
   4  -6   9     2360.02     2299.08     39.07 o 
   5  -6   9      462.64      427.13     17.55 o 
   6  -6   9      524.58      520.39     20.42 o 
   7  -6   9       24.62       31.31      8.17 o 
  -8  -5   9      534.00      597.49     22.64 o 
  -7  -5   9      474.45      436.43     18.20 o 
  -6  -5   9      775.78      767.45     22.12 o 
  -5  -5   9      308.89      300.75     13.64 o 
  -4  -5   9     2386.80     2527.31     36.30 o 
  -3  -5   9       24.22       22.23      8.15 o 
  -2  -5   9     2756.08     2855.96     27.88 o 
  -1  -5   9      988.82      971.75     20.79 o 
   0  -5   9     2923.12     2757.78     36.76 o 
   1  -5   9      140.20      123.87      9.12 o 
   2  -5   9     1350.95     1246.91     26.13 o 
   3  -5   9      207.60      213.78     18.99 o 
   4  -5   9     1539.85     1555.57     31.44 o 
   5  -5   9        4.34        8.97      4.80 o 
   6  -5   9      786.86      739.39     35.94 o 
   7  -5   9       76.19       89.37     11.28 o 
  -9  -4   9        9.92       -0.36      9.94 o 
  -8  -4   9      976.14      970.69     27.26 o 
  -7  -4   9       50.44       46.64      7.86 o 
  -6  -4   9     2270.64     2233.26     36.59 o 
  -5  -4   9      556.38      545.54     29.16 o 
  -4  -4   9      979.87      933.74     21.08 o 
  -3  -4   9       68.30       65.04      6.89 o 
  -2  -4   9     2284.28     2230.47     23.61 o 
  -1  -4   9      556.03      519.16     10.90 o 
   0  -4   9     3630.97     3541.36     41.48 o 
   1  -4   9     1540.04     1468.84     26.56 o 
   2  -4   9     1269.39     1194.97     24.70 o 
   3  -4   9     1226.64     1169.67     32.22 o 
   4  -4   9      470.38      438.36     16.52 o 
   5  -4   9      576.11      590.56     20.07 o 
   6  -4   9      373.97      363.95     17.08 o 
   7  -4   9      766.44      845.70     49.48 o 
  -9  -3   9      389.79      374.50     18.28 o 
  -8  -3   9      972.27      962.17     26.16 o 
  -7  -3   9     1171.06     1149.60     42.59 o 
  -6  -3   9      632.53      605.40     18.47 o 
  -5  -3   9     1411.83     1371.08     46.15 o 
  -4  -3   9     1029.62      944.54     22.68 o 
  -3  -3   9     3227.26     3219.64     37.40 o 
  -2  -3   9       91.47      104.97     13.82 o 
  -1  -3   9     3860.82     3835.67     27.34 o 
   0  -3   9      369.86      347.85     10.10 o 
   1  -3   9     4752.14     4610.64     70.04 o 
   2  -3   9        9.27       12.55      3.39 o 
   3  -3   9     2519.04     2566.34     31.48 o 
   4  -3   9       93.01       90.08      9.01 o 
   5  -3   9     1865.67     1911.66     29.64 o 
   6  -3   9       73.30       69.50      9.60 o 
   7  -3   9      446.40      458.52     20.30 o 
  -9  -2   9     1126.01     1115.27     29.25 o 
  -8  -2   9       26.80       10.66     11.90 o 
  -7  -2   9     2027.96     1980.60     34.40 o 
  -6  -2   9      353.15      328.62     14.50 o 
  -5  -2   9     4172.31     4277.32     47.22 o 
  -4  -2   9        3.40        2.79      3.77 o 
  -3  -2   9     4902.02     4837.09     30.74 o 
  -2  -2   9      295.61      265.76      7.11 o 
  -1  -2   9     3666.78     3655.48     30.43 o 
   0  -2   9     1446.33     1419.84     16.00 o 
   1  -2   9     1013.67      961.02     20.26 o 
   2  -2   9      322.98      317.96     10.43 o 
   3  -2   9     2246.81     2259.99     29.19 o 
   4  -2   9     1012.20      936.48     19.37 o 
   5  -2   9       73.42       73.34      7.78 o 
   6  -2   9      401.59      395.02     14.59 o 
   7  -2   9      256.27      201.36     23.94 o 
 -10  -1   9      243.34      209.88     15.26 o 
  -9  -1   9      618.76      546.37     35.35 o 
  -8  -1   9      263.36      225.72     13.45 o 
  -7  -1   9      902.50      880.51     45.15 o 
  -6  -1   9     1549.27     1469.67     27.39 o 
  -5  -1   9     1254.01     1251.27     24.05 o 
  -4  -1   9     2745.12     2596.86     33.48 o 
  -3  -1   9      107.33       95.14      5.56 o 
  -2  -1   9     1191.93     1181.86     24.59 o 
  -1  -1   9     1848.75     1808.61     20.82 o 
   0  -1   9     3105.53     3088.28     28.31 o 
   1  -1   9        4.74        9.15      3.58 o 
   2  -1   9     1779.19     1776.41     29.19 o 
   3  -1   9      210.66      168.09     21.18 o 
   4  -1   9     1273.15     1314.15     27.32 o 
   5  -1   9       37.88       29.17      7.91 o 
   6  -1   9      262.50      332.96     18.02 o 
 -10   0   9      657.52      652.80     22.83 o 
  -9   0   9       80.46       54.64      8.25 o 
  -8   0   9      774.53      723.42     21.25 o 
  -7   0   9       98.29       86.24      8.70 o 
  -6   0   9     2165.16     2095.49     32.47 o 
  -5   0   9        2.07        0.54      3.58 o 
  -4   0   9     2497.38     2474.26     25.73 o 
  -3   0   9      296.80      269.28      8.37 o 
  -2   0   9     1960.43     1895.93     21.69 o 
  -1   0   9       94.81       89.70      6.85 o 
   0   0   9     1894.70     1857.86     22.88 o 
   1   0   9      372.23      390.99     10.60 o 
   2   0   9     2102.02     2148.72     32.02 o 
   3   0   9      481.85      434.85     24.14 o 
   4   0   9      553.78      559.40     28.93 o 
   5   0   9      229.73      224.60     27.93 o 
   6   0   9      412.15      396.36     19.47 o 
 -10   1   9     1523.17     1497.73     39.87 o 
  -9   1   9      459.49      447.33     17.77 o 
  -8   1   9      296.69      278.57     22.94 o 
  -7   1   9       37.64       46.56      6.96 o 
  -6   1   9     2515.88     2580.47     36.04 o 
  -5   1   9     2885.39     2777.82     35.70 o 
  -4   1   9      791.68      716.83     16.85 o 
  -3   1   9     1034.41     1033.05     16.03 o 
  -2   1   9     2082.19     2046.15     31.68 o 
  -1   1   9     1346.56     1290.63     27.60 o 
   0   1   9      323.76      362.58     13.26 o 
   1   1   9     2604.83     2476.81     34.94 o 
   2   1   9       61.74       49.74     10.17 o 
   3   1   9     1468.48     1390.06     44.09 o 
   4   1   9       32.59       21.01      9.11 o 
   5   1   9      861.53      956.81     40.37 o 
   6   1   9       29.60        7.84      7.60 o 
 -10   2   9      118.76      115.66     11.60 o 
  -9   2   9      773.94      754.51     41.86 o 
  -8   2   9      146.10      126.63     11.44 o 
  -7   2   9     2372.20     2292.37     35.19 o 
  -6   2   9      143.59      130.00      9.32 o 
  -5   2   9     4071.20     4190.88     44.93 o 
  -4   2   9      233.85      205.53      8.14 o 
  -3   2   9     2677.96     2561.97     26.19 o 
  -2   2   9        0.41        1.07      5.29 o 
  -1   2   9     3909.63     3959.74     44.95 o 
   0   2   9      102.67      115.37      9.04 o 
   1   2   9     3048.44     3123.21     41.38 o 
   2   2   9      315.95      252.71     14.30 o 
   3   2   9      722.16      668.60     31.45 o 
   4   2   9      233.11      245.52     22.08 o 
   5   2   9      546.85      549.96     31.06 o 
 -10   3   9      338.51      324.12     15.95 o 
  -9   3   9      217.46      217.87     13.45 o 
  -8   3   9      200.15      167.40     19.98 o 
  -7   3   9     4525.47     4488.35     50.93 o 
  -6   3   9     1638.90     1650.81     28.10 o 
  -5   3   9     1042.85     1012.06     16.70 o 
  -4   3   9      736.16      736.32     18.29 o 
  -3   3   9     1660.90     1708.92     37.14 o 
  -2   3   9     2067.10     1983.08     31.27 o 
  -1   3   9      909.07      856.03     21.15 o 
   0   3   9     1591.19     1613.40     29.81 o 
   1   3   9      513.60      499.17     17.36 o 
   2   3   9      514.44      491.92     17.64 o 
   3   3   9      137.25      145.50     17.96 o 
   4   3   9      851.24      931.21     40.10 o 
   5   3   9        0.53       -2.19      6.65 o 
 -11   4   9      210.25      191.19     20.08 o 
 -10   4   9      428.04      464.49     43.39 o 
  -9   4   9      181.02      186.26     20.15 o 
  -8   4   9     1385.48     1385.41     28.21 o 
  -7   4   9      289.60      291.81     12.76 o 
  -6   4   9     1239.19     1153.85     37.11 o 
  -5   4   9        7.27       12.54      4.71 o 
  -4   4   9     2155.25     2161.68     33.45 o 
  -3   4   9        9.86        3.80      4.53 o 
  -2   4   9     1260.63     1244.99     25.96 o 
  -1   4   9       12.87        6.64      4.58 o 
   0   4   9     2548.69     2535.19     39.45 o 
   1   4   9      176.77      187.22     12.37 o 
   2   4   9      552.56      618.17     20.49 o 
   3   4   9       58.76       44.83      8.30 o 
   4   4   9      530.48      640.87     33.98 o 
 -11   5   9        0.56        6.38      6.38 o 
 -10   5   9      533.62      543.44     19.82 o 
  -9   5   9       83.84       84.66     14.36 o 
  -8   5   9     1268.97     1298.96     42.96 o 
  -7   5   9      124.96      133.33     16.36 o 
  -6   5   9     1569.07     1698.89     46.42 o 
  -5   5   9      431.02      410.99     15.41 o 
  -4   5   9      574.19      520.51     40.03 o 
  -3   5   9      612.74      638.68     19.30 o 
  -2   5   9      553.35      573.20     18.69 o 
  -1   5   9     1328.45     1325.77     28.54 o 
   0   5   9     1109.86     1171.62     49.24 o 
   1   5   9      727.43      626.55     21.13 o 
   2   5   9      200.99      185.72     13.89 o 
   3   5   9      715.76      761.15     25.39 o 
 -10   6   9      305.68      313.95     23.61 o 
  -9   6   9      771.01      792.75     35.64 o 
  -8   6   9      337.07      260.22     21.68 o 
  -7   6   9     1069.67     1130.71     40.03 o 
  -6   6   9      192.27      199.18     15.20 o 
  -5   6   9     2075.81     2001.36     35.20 o 
  -4   6   9      472.95      469.25     28.03 o 
  -3   6   9     2495.42     2524.16     40.30 o 
  -2   6   9       62.90       59.57      8.28 o 
  -1   6   9      855.63      843.89     24.03 o 
   0   6   9        3.93        7.02      8.91 o 
   1   6   9      726.38      670.13     57.69 o 
   2   6   9       37.59       27.92      8.14 o 
   3   6   9     1084.10     1132.17     43.96 o 
 -10   7   9        0.16        5.65      9.11 o 
  -9   7   9      976.37      997.64     40.30 o 
  -8   7   9       29.82       26.20      9.98 o 
  -7   7   9     1202.01     1183.51     42.23 o 
  -6   7   9      320.63      267.29     14.19 o 
  -5   7   9     1268.57     1329.54     45.22 o 
  -4   7   9      406.45      398.58     20.48 o 
  -3   7   9     2763.50     2644.58     43.38 o 
  -2   7   9      750.83      675.36     22.38 o 
  -1   7   9      511.78      524.47     20.29 o 
   0   7   9       79.08       73.45     16.99 o 
   1   7   9      646.57      637.07     23.82 o 
  -9   8   9      397.11      422.68     27.46 o 
  -8   8   9      401.21      376.66     25.87 o 
  -7   8   9      574.39      541.78     30.19 o 
  -6   8   9     1152.33     1197.56     29.33 o 
  -5   8   9      102.69       96.05     14.56 o 
  -4   8   9     1540.19     1516.30     33.74 o 
  -3   8   9       96.30       94.10     10.92 o 
  -2   8   9      538.01      530.01     33.35 o 
  -1   8   9       47.85       33.01     16.13 o 
   0   8   9      940.77      948.71     29.17 o 
  -9   9   9        0.18       14.70     10.24 o 
  -8   9   9      730.57      761.03     36.91 o 
  -7   9   9        0.18        1.40      7.98 o 
  -6   9   9      848.43      815.52     25.77 o 
  -5   9   9      121.20      125.32     22.94 o 
  -4   9   9      770.48      744.23     25.03 o 
  -3   9   9      123.19      128.37     13.37 o 
  -2   9   9      333.89      356.01     18.87 o 
  -7  10   9      415.12      399.33     19.78 o 
  -6  10   9      290.11      293.81     17.58 o 
  -5  10   9      425.84      433.46     20.55 o 
  -4  10   9      238.11      245.47     17.20 o 
   1 -13  10      386.81      430.49     20.28 o 
   2 -13  10      183.40      181.03     26.30 o 
  -2 -12  10        3.58       24.54     12.83 o 
  -1 -12  10      806.61      921.17     39.57 o 
   0 -12  10       13.36        7.71     10.91 o 
   1 -12  10      870.79      869.00     52.47 o 
   2 -12  10       45.39       41.03      9.03 o 
   3 -12  10      751.96      773.11     26.17 o 
   4 -12  10      174.67      155.74     20.68 o 
  -4 -11  10      338.35      336.09     29.06 o 
  -3 -11  10      257.30      281.50     26.27 o 
  -2 -11  10      273.15      230.96     22.74 o 
  -1 -11  10      651.49      650.24     32.25 o 
   0 -11  10      492.81      546.64     32.22 o 
   1 -11  10      464.45      468.83     19.49 o 
   2 -11  10      797.73      829.41     25.67 o 
   3 -11  10      102.48       94.35     11.47 o 
   4 -11  10      720.45      734.24     25.58 o 
  -5 -10  10       49.21       49.08     17.49 o 
  -4 -10  10      699.05      806.52     39.43 o 
  -3 -10  10       21.58       23.94     12.44 o 
  -2 -10  10      921.25     1037.87     40.30 o 
  -1 -10  10       28.51       31.79     11.37 o 
   0 -10  10     1020.96      971.87     28.83 o 
   1 -10  10       87.23       72.32      9.76 o 
   2 -10  10     1062.82     1111.92     28.64 o 
   3 -10  10      114.04      109.85     11.75 o 
   4 -10  10      436.60      459.48     20.00 o 
   5 -10  10       61.43       48.98      8.99 o 
  -6  -9  10      430.43      488.92     22.36 o 
  -5  -9  10       84.66       86.41     11.86 o 
  -4  -9  10      764.44      781.12     37.17 o 
  -3  -9  10      269.73      267.07     23.81 o 
  -2  -9  10      787.15      811.84     34.65 o 
  -1  -9  10      256.92      267.00     21.81 o 
   0  -9  10     1180.05     1112.24     26.83 o 
   1  -9  10     1317.47     1270.24     29.06 o 
   2  -9  10      533.95      519.54     19.30 o 
   3  -9  10      391.80      376.76     17.12 o 
   4  -9  10     1044.73     1038.89     34.11 o 
   5  -9  10      450.49      461.96     26.97 o 
  -6  -8  10      257.91      259.38     17.16 o 
  -5  -8  10      967.05     1023.75     27.79 o 
  -4  -8  10      223.01      194.34     17.99 o 
  -3  -8  10      902.35      884.32     36.77 o 
  -2  -8  10      651.35      670.06     31.19 o 
  -1  -8  10     2140.10     2279.56     37.11 o 
   0  -8  10       71.48       55.06      7.54 o 
   1  -8  10     1462.80     1410.26     43.23 o 
   2  -8  10      188.47      155.67     23.74 o 
   3  -8  10     3328.59     3264.61     69.79 o 
   4  -8  10       59.94       59.92     11.40 o 
   5  -8  10      722.40      733.64     24.65 o 
   6  -8  10        0.85       -0.55      5.72 o 
  -7  -7  10     1077.91     1161.89     31.80 o 
  -6  -7  10       21.78       18.59      6.95 o 
  -5  -7  10     1711.18     1817.76     35.34 o 
  -4  -7  10      376.15      319.54     14.68 o 
  -3  -7  10     2134.30     2153.81     34.67 o 
  -2  -7  10       45.16       55.93     12.90 o 
  -1  -7  10     2015.86     1955.80     32.82 o 
   0  -7  10     1536.15     1552.87     29.69 o 
   1  -7  10     1078.14     1031.99     45.72 o 
   2  -7  10      241.34      228.88     12.75 o 
   3  -7  10     2433.75     2420.45     40.88 o 
   4  -7  10     1982.01     1965.62     37.91 o 
   5  -7  10       98.37       89.82     12.64 o 
   6  -7  10      225.54      222.35     23.94 o 
  -8  -6  10      414.94      424.87     30.39 o 
  -7  -6  10      722.24      753.45     24.87 o 
  -6  -6  10      805.13      816.84     33.08 o 
  -5  -6  10      272.86      275.62     33.22 o 
  -4  -6  10     1622.65     1659.10     49.08 o 
  -3  -6  10     1589.48     1512.94     27.73 o 
  -2  -6  10     2460.67     2477.36     53.10 o 
  -1  -6  10       31.48       26.29      5.50 o 
   0  -6  10     2242.16     2227.20     35.06 o 
   1  -6  10     1060.79      986.47     32.95 o 
   2  -6  10     2168.62     1980.49     34.65 o 
   3  -6  10       10.11       15.15      5.03 o 
   4  -6  10      819.13      793.48     23.65 o 
   5  -6  10       57.77       71.52      9.61 o 
   6  -6  10     1014.50     1062.10     44.22 o 
  -8  -5  10      992.56     1008.80     29.20 o 
  -7  -5  10       31.84       23.39      7.22 o 
  -6  -5  10     1284.53     1276.85     28.92 o 
  -5  -5  10        0.28       -1.84      3.92 o 
  -4  -5  10     2320.23     2340.50     81.90 o 
  -3  -5  10       19.05       26.30      5.58 o 
  -2  -5  10     1382.74     1343.33     19.26 o 
  -1  -5  10      483.48      456.59     15.07 o 
   0  -5  10     3749.02     3711.89     45.22 o 
   1  -5  10        6.80        5.70      3.74 o 
   2  -5  10     1188.56     1156.19     52.57 o 
   3  -5  10      901.82      865.82     23.22 o 
   4  -5  10      573.37      501.67     18.72 o 
   5  -5  10      347.66      363.96     16.99 o 
   6  -5  10      516.96      489.23     22.84 o 
  -8  -4  10      550.78      581.71     21.79 o 
  -7  -4  10       19.44       23.37      6.76 o 
  -6  -4  10     1479.67     1438.33     29.81 o 
  -5  -4  10      822.37      797.11     21.07 o 
  -4  -4  10     1042.10     1011.54     22.43 o 
  -3  -4  10     2613.11     2661.11     35.20 o 
  -2  -4  10       66.65       57.81      5.03 o 
  -1  -4  10     1880.87     1856.48     39.37 o 
   0  -4  10     3192.17     3154.73     40.88 o 
   1  -4  10     1879.29     1860.62     31.29 o 
   2  -4  10      243.87      231.44     11.66 o 
   3  -4  10     2697.36     2634.67     40.73 o 
   4  -4  10      204.24      191.76     12.93 o 
   5  -4  10      819.42      818.93     24.66 o 
   6  -4  10       32.86       34.79      7.76 o 
  -9  -3  10      640.74      609.68     23.23 o 
  -8  -3  10      356.78      367.72     17.07 o 
  -7  -3  10     2087.99     2072.00     36.76 o 
  -6  -3  10      235.40      209.48     15.96 o 
  -5  -3  10     2770.26     2784.36     38.94 o 
  -4  -3  10        6.90        4.19      4.19 o 
  -3  -3  10     3080.69     3100.44     37.80 o 
  -2  -3  10        0.63        1.39      2.39 o 
  -1  -3  10     5233.11     5115.71     34.17 o 
   0  -3  10        1.82        1.59      2.45 o 
   1  -3  10     2307.00     2380.69     40.23 o 
   2  -3  10      666.50      636.96     15.30 o 
   3  -3  10     2396.42     2479.11     32.34 o 
   4  -3  10      149.14      114.35      8.84 o 
   5  -3  10      866.27      908.99     21.32 o 
   6  -3  10      142.21      138.62     13.18 o 
  -9  -2  10      899.17      915.06     26.82 o 
  -8  -2  10      144.12      126.15     11.54 o 
  -7  -2  10     1993.24     1918.51     34.66 o 
  -6  -2  10     1501.69     1392.69     65.84 o 
  -5  -2  10     2566.01     2626.49     37.11 o 
  -4  -2  10      974.39      962.95     21.19 o 
  -3  -2  10     2617.13     2530.07     22.09 o 
  -2  -2  10      777.55      762.30     13.97 o 
  -1  -2  10     2269.12     2297.37     24.51 o 
   0  -2  10     2322.80     2200.60     26.55 o 
   1  -2  10      598.11      585.46     14.12 o 
   2  -2  10     2185.39     2060.47     28.05 o 
   3  -2  10      454.29      403.27     12.86 o 
   4  -2  10      735.88      804.61     18.88 o 
   5  -2  10       84.94       85.38     11.40 o 
   6  -2  10      926.85      962.21     47.12 o 
  -9  -1  10      311.52      280.85     24.37 o 
  -8  -1  10      779.70      752.76     22.43 o 
  -7  -1  10      116.29       99.53      9.73 o 
  -6  -1  10     1844.36     1862.66     46.92 o 
  -5  -1  10      387.37      366.20     13.90 o 
  -4  -1  10     4418.25     4488.66     47.40 o 
  -3  -1  10        3.31        2.99      2.78 o 
  -2  -1  10     2923.22     2929.39     28.64 o 
  -1  -1  10       60.90       54.11      6.80 o 
   0  -1  10     2115.91     1966.17     23.29 o 
   1  -1  10        0.34        4.27      3.30 o 
   2  -1  10     2290.81     2474.82     69.19 o 
   3  -1  10       24.15       16.29      7.85 o 
   4  -1  10      755.77      760.50     33.72 o 
   5  -1  10       57.89       47.07      9.52 o 
   6  -1  10      354.83      357.92     19.83 o 
 -10   0  10      946.81      978.06     28.23 o 
  -9   0  10        4.50        4.32      4.86 o 
  -8   0  10      881.37      860.66     34.68 o 
  -7   0  10       94.39       70.99      8.25 o 
  -6   0  10     1608.55     1596.86     29.17 o 
  -5   0  10      159.16      164.82     10.20 o 
  -4   0  10     2542.94     2558.37     34.23 o 
  -3   0  10      809.82      749.19     19.67 o 
  -2   0  10     1154.90     1131.20     17.47 o 
  -1   0  10      564.64      581.25     12.68 o 
   0   0  10      635.50      630.53     13.21 o 
   1   0  10     1556.82     1492.14     42.63 o 
   2   0  10     1038.32      959.47     35.58 o 
   3   0  10      790.21      768.68     33.78 o 
   4   0  10      251.06      222.71     21.41 o 
   5   0  10      434.30      455.20     20.84 o 
 -10   1  10      360.89      347.35     30.76 o 
  -9   1  10      252.69      247.31     14.19 o 
  -8   1  10     1012.25      986.98     24.89 o 
  -7   1  10     1935.66     1847.89     32.66 o 
  -6   1  10       67.85       52.51      7.34 o 
  -5   1  10      627.34      636.11     17.66 o 
  -4   1  10     1068.69     1070.96     18.27 o 
  -3   1  10     5527.63     5573.94     42.81 o 
  -2   1  10        4.37       11.27      3.36 o 
  -1   1  10      960.30      894.11     26.70 o 
   0   1  10      328.64      320.37     13.29 o 
   1   1  10     2996.58     3198.80     42.03 o 
   2   1  10       16.65       14.30      7.18 o 
   3   1  10     1282.51     1315.12     44.95 o 
   4   1  10       50.20       39.24     11.11 o 
   5   1  10      669.25      744.81     36.71 o 
 -10   2  10        3.27        0.11      4.60 o 
  -9   2  10     1812.85     1790.06     70.32 o 
  -8   2  10       87.08       67.51      8.62 o 
  -7   2  10     1813.59     1769.33     31.72 o 
  -6   2  10       23.34       16.94      8.18 o 
  -5   2  10     3072.07     3155.47     39.61 o 
  -4   2  10      672.60      704.67     14.44 o 
  -3   2  10     3698.48     3744.65     44.10 o 
  -2   2  10      880.46      857.22     20.57 o 
  -1   2  10     1457.04     1464.16     30.36 o 
   0   2  10      115.53       97.44      9.24 o 
   1   2  10     2050.10     2125.47     35.28 o 
   2   2  10      600.03      557.54     28.60 o 
   3   2  10      293.75      279.50     21.55 o 
   4   2  10      495.55      505.01     29.66 o 
 -10   3  10      464.14      470.17     27.50 o 
  -9   3  10      436.00      438.70     17.60 o 
  -8   3  10     1002.81      952.14     60.32 o 
  -7   3  10      631.21      590.06     18.30 o 
  -6   3  10     1018.08      972.11     34.45 o 
  -5   3  10     1935.33     1775.59     29.74 o 
  -4   3  10     3017.78     3031.82     55.96 o 
  -3   3  10       73.41       81.49      8.41 o 
  -2   3  10      831.36      854.19     21.61 o 
  -1   3  10      334.47      344.89     14.50 o 
   0   3  10     2747.75     2603.99     39.68 o 
   1   3  10       10.52        3.21      4.31 o 
   2   3  10      634.57      596.18     30.59 o 
   3   3  10        3.51        2.19      5.79 o 
   4   3  10      539.20      616.19     33.92 o 
 -10   4  10      586.53      606.17     35.71 o 
  -9   4  10        5.17        7.47      5.40 o 
  -8   4  10      814.80      843.03     35.25 o 
  -7   4  10       12.87       14.10      7.85 o 
  -6   4  10     2184.06     2339.29     55.06 o 
  -5   4  10      218.43      177.59     19.85 o 
  -4   4  10     1332.77     1312.19     26.93 o 
  -3   4  10      310.47      312.99     13.81 o 
  -2   4  10      962.91      927.93     23.30 o 
  -1   4  10      245.74      256.53     13.83 o 
   0   4  10     1563.62     1631.59     32.53 o 
   1   4  10      351.92      299.39     14.86 o 
   2   4  10      493.96      489.18     19.55 o 
   3   4  10      245.63      226.90     22.68 o 
 -10   5  10      222.86      289.08     24.74 o 
  -9   5  10      245.46      227.17     21.88 o 
  -8   5  10      739.01      654.43     31.59 o 
  -7   5  10      641.80      634.28     30.32 o 
  -6   5  10      902.88      893.83     34.85 o 
  -5   5  10      709.79      724.43     20.90 o 
  -4   5  10      585.07      595.47     19.28 o 
  -3   5  10      838.91      851.52     23.01 o 
  -2   5  10       10.99        8.65      6.42 o 
  -1   5  10     1056.50     1056.78     26.88 o 
   0   5  10      181.51      176.23     13.00 o 
   1   5  10      967.60     1010.91     50.81 o 
   2   5  10       40.82       42.63     12.87 o 
 -10   6  10       27.10       30.59     10.84 o 
  -9   6  10     1053.46     1038.14     41.70 o 
  -8   6  10       53.20       63.04     13.30 o 
  -7   6  10     1039.83     1087.02     40.50 o 
  -6   6  10        2.19        8.38      8.11 o 
  -5   6  10     1905.16     2006.66     37.74 o 
  -4   6  10        0.98       -1.95      9.14 o 
  -3   6  10     1394.10     1425.30     31.75 o 
  -2   6  10        0.85       -3.57      3.57 o 
  -1   6  10     1295.19     1279.55     35.51 o 
   0   6  10      194.96      190.99     17.89 o 
   1   6  10      342.90      389.05     19.01 o 
   2   6  10      168.97      161.93     21.01 o 
  -9   7  10      852.23      818.22     37.51 o 
  -8   7  10      182.02      188.73     20.68 o 
  -7   7  10      821.36      745.27     34.71 o 
  -6   7  10      711.20      688.50     40.96 o 
  -5   7  10      697.45      700.42     22.57 o 
  -4   7  10      758.84      770.27     23.88 o 
  -3   7  10      591.03      612.77     21.75 o 
  -2   7  10      954.93      968.51     27.79 o 
  -1   7  10      691.50      645.25     23.39 o 
   0   7  10      419.74      449.34     20.55 o 
   1   7  10       49.69       34.51     14.36 o 
  -8   8  10      332.09      349.46     25.74 o 
  -7   8  10      232.69      206.95     21.75 o 
  -6   8  10      960.24      976.34     27.75 o 
  -5   8  10        3.36        2.98      5.23 o 
  -4   8  10     1080.37     1122.84     33.72 o 
  -3   8  10       48.03       51.55      9.70 o 
  -2   8  10      893.95      917.30     28.49 o 
  -1   8  10       13.17       11.03      7.85 o 
  -7   9  10       67.78       69.96     15.83 o 
  -6   9  10      529.78      588.00     23.94 o 
  -5   9  10      398.68      385.68     52.60 o 
  -4   9  10      370.02      393.45     19.65 o 
  -3   9  10      446.72      423.85     20.99 o 
  -6  10  10       83.98      111.72     18.82 o 
   1 -13  11      165.89      147.96     20.75 o 
  -2 -12  11      144.48      155.81     22.41 o 
  -1 -12  11      391.36      415.30     29.59 o 
   0 -12  11      145.44      126.42     18.95 o 
   1 -12  11      697.98      716.35     25.09 o 
   2 -12  11      188.31      230.21     16.36 o 
  -3 -11  11      140.47      137.06     20.62 o 
  -2 -11  11      585.61      663.48     34.85 o 
  -1 -11  11       44.74       53.47     14.63 o 
   0 -11  11      468.54      461.18     28.93 o 
   1 -11  11      222.72      225.02     15.48 o 
   2 -11  11      747.69      837.17     26.42 o 
   3 -11  11       12.19        2.33      6.14 o 
  -4 -10  11      870.12      939.59     43.03 o 
  -3 -10  11       90.27       80.60     17.49 o 
  -2 -10  11      526.69      496.23     29.66 o 
  -1 -10  11       73.24       71.09     15.30 o 
   0 -10  11      887.74      946.63     26.61 o 
   1 -10  11       57.72       78.07     10.33 o 
   2 -10  11      598.81      592.44     35.91 o 
   3 -10  11      204.32      188.15     14.81 o 
   4 -10  11      346.59      360.26     18.50 o 
  -6  -9  11      241.96      267.93     24.27 o 
  -5  -9  11      273.21      282.23     27.46 o 
  -4  -9  11      333.16      325.45     27.86 o 
  -3  -9  11      550.90      582.54     32.05 o 
  -2  -9  11      191.81      209.28     21.41 o 
  -1  -9  11      643.00      660.28     31.72 o 
   0  -9  11      406.87      385.80     16.87 o 
   1  -9  11     1056.75     1025.12     27.03 o 
   2  -9  11      196.08      185.56     13.53 o 
   3  -9  11     1130.22     1123.08     29.95 o 
   4  -9  11       39.92       33.91      9.54 o 
   5  -9  11      253.22      274.75     17.81 o 
  -6  -8  11       34.88       40.93     10.03 o 
  -5  -8  11     1090.33     1254.34     31.06 o 
  -4  -8  11        2.73       -9.71      9.71 o 
  -3  -8  11     1147.60     1106.97     41.63 o 
  -2  -8  11       31.35       18.62     10.57 o 
  -1  -8  11      988.22      976.75     26.60 o 
   0  -8  11        4.55        3.76      4.68 o 
   1  -8  11     1832.77     1786.11     36.48 o 
   2  -8  11      603.01      558.71     19.82 o 
   3  -8  11      965.53      929.34     26.58 o 
   4  -8  11       98.47       98.68     16.46 o 
   5  -8  11     1181.51     1173.64     32.15 o 
  -7  -7  11      259.33      268.91     18.95 o 
  -6  -7  11      209.46      209.13     15.11 o 
  -5  -7  11     1277.84     1330.08     37.74 o 
  -4  -7  11     1229.31     1229.57     28.21 o 
  -3  -7  11     1085.58     1022.91     39.30 o 
  -2  -7  11      813.22      751.26     32.78 o 
  -1  -7  11     1116.42     1124.66     26.97 o 
   0  -7  11     1105.20     1048.40     25.23 o 
   1  -7  11      313.04      291.10     14.07 o 
   2  -7  11     1709.35     1657.73     55.66 o 
   3  -7  11      345.06      305.79     17.29 o 
   4  -7  11      756.66      752.83     24.12 o 
   5  -7  11      204.74      198.28     15.04 o 
  -7  -6  11       72.01       67.60     10.62 o 
  -6  -6  11      973.51      999.46     27.00 o 
  -5  -6  11      123.15      109.93     10.67 o 
  -4  -6  11     2566.96     2584.30     41.13 o 
  -3  -6  11        1.97       21.75     10.04 o 
  -2  -6  11     1273.34     1333.14     41.83 o 
  -1  -6  11      139.36      103.24      9.18 o 
   0  -6  11     2438.29     2337.05     37.50 o 
   1  -6  11      310.54      284.01     25.77 o 
   2  -6  11     1368.84     1411.58     30.42 o 
   3  -6  11       32.44       32.07      6.72 o 
   4  -6  11      889.36      887.36     26.08 o 
   5  -6  11      262.38      242.27     16.06 o 
   6  -6  11      335.21      321.53     23.47 o 
  -8  -5  11      772.77      831.58     27.12 o 
  -7  -5  11      117.54      120.27     12.30 o 
  -6  -5  11      777.01      792.24     23.23 o 
  -5  -5  11      287.44      275.72     13.85 o 
  -4  -5  11     1382.38     1337.72     38.40 o 
  -3  -5  11      820.76      834.52     47.41 o 
  -2  -5  11      819.13      869.05     21.07 o 
  -1  -5  11     1347.88     1340.73     26.61 o 
   0  -5  11      885.90      875.31     25.54 o 
   1  -5  11      760.69      754.63     20.94 o 
   2  -5  11     1008.31      974.87     28.03 o 
   3  -5  11     1041.08     1036.36     26.60 o 
   4  -5  11      160.70      151.22     12.75 o 
   5  -5  11      800.90      807.94     37.77 o 
   6  -5  11       85.26       55.06     12.44 o 
  -8  -4  11      247.92      256.91     16.83 o 
  -7  -4  11      636.55      626.83     21.41 o 
  -6  -4  11      115.72      116.55     12.50 o 
  -5  -4  11      828.56      810.36     21.92 o 
  -4  -4  11      959.43      918.28     22.17 o 
  -3  -4  11     3079.50     3063.74     42.13 o 
  -2  -4  11      135.30      100.69      8.56 o 
  -1  -4  11     3039.91     3205.72     41.64 o 
   0  -4  11       73.84       53.29     13.37 o 
   1  -4  11     1868.16     1818.71     27.92 o 
   2  -4  11      105.11       86.16      7.62 o 
   3  -4  11     1795.41     1826.77     34.92 o 
   4  -4  11       54.86       49.40      8.14 o 
   5  -4  11      843.11      800.19     25.53 o 
   6  -4  11       54.16       57.19     12.50 o 
  -9  -3  11     1103.60     1111.31     30.85 o 
  -8  -3  11      105.41      108.84     11.80 o 
  -7  -3  11     1227.41     1204.99     34.71 o 
  -6  -3  11        7.14        8.59      5.00 o 
  -5  -3  11     4216.34     4316.07    102.64 o 
  -4  -3  11       63.48       60.09      7.67 o 
  -3  -3  11      780.70      757.63     40.40 o 
  -2  -3  11     1639.12     1601.99     26.53 o 
  -1  -3  11     2894.47     2945.20     31.73 o 
   0  -3  11      462.53      421.93     13.01 o 
   1  -3  11     2172.96     2126.18     38.16 o 
   2  -3  11     1120.13     1065.76     20.88 o 
   3  -3  11      722.01      685.18     17.57 o 
   4  -3  11     1068.10     1093.81     23.31 o 
   5  -3  11      312.84      297.57     13.77 o 
  -9  -2  11      265.77      263.95     16.55 o 
  -8  -2  11      372.07      384.10     58.05 o 
  -7  -2  11      892.05      865.03     53.77 o 
  -6  -2  11     2295.25     2204.95     36.42 o 
  -5  -2  11     1485.22     1395.45     42.26 o 
  -4  -2  11     3403.95     3422.07     42.56 o 
  -3  -2  11      108.93      119.15      5.78 o 
  -2  -2  11     2655.97     2657.97     24.52 o 
  -1  -2  11     1703.47     1660.40     28.21 o 
   0  -2  11     2094.69     2056.34     32.50 o 
   1  -2  11        5.26        6.17      3.06 o 
   2  -2  11     2264.89     2311.45     31.23 o 
   3  -2  11       42.27       41.80      5.70 o 
   4  -2  11     1064.05     1082.81     32.39 o 
   5  -2  11       28.26       16.36      7.98 o 
  -9  -1  11       64.20       52.69      9.05 o 
  -8  -1  11     1264.50     1285.20     29.91 o 
  -7  -1  11       16.95       13.20      7.41 o 
  -6  -1  11     1496.66     1541.96     29.80 o 
  -5  -1  11       53.00       34.39      6.27 o 
  -4  -1  11     3156.52     3167.09     40.46 o 
  -3  -1  11      439.18      406.31     12.35 o 
  -2  -1  11     3965.00     4006.65     35.80 o 
  -1  -1  11      130.43      141.82      7.45 o 
   0  -1  11      811.74      873.31     38.27 o 
   1  -1  11      733.88      664.19     18.64 o 
   2  -1  11     1408.70     1331.81     43.89 o 
   3  -1  11      339.88      313.01     13.06 o 
   4  -1  11      418.30      370.97     32.39 o 
   5  -1  11      287.92      336.80     19.06 o 
 -10   0  11      906.22      965.39     40.10 o 
  -9   0  11      291.95      271.72     16.02 o 
  -8   0  11      553.37      534.91     19.40 o 
  -7   0  11      388.64      367.08     15.63 o 
  -6   0  11      731.76      679.88     19.70 o 
  -5   0  11     1396.01     1369.55     26.66 o 
  -4   0  11      560.65      549.49     24.04 o 
  -3   0  11     1710.35     1645.62     22.38 o 
  -2   0  11      961.24      918.63     16.63 o 
  -1   0  11     1568.59     1564.00     27.01 o 
   0   0  11        8.73       10.24      6.65 o 
   1   0  11     2090.34     2295.00     56.33 o 
   2   0  11      279.54      223.18     20.22 o 
   3   0  11     1386.96     1455.83     49.14 o 
   4   0  11       20.78       10.24      6.58 o 
 -10   1  11       29.78       31.16      7.64 o 
  -9   1  11      766.85      759.18     35.18 o 
  -8   1  11       84.96       81.11      9.52 o 
  -7   1  11     1292.76     1299.78     28.14 o 
  -6   1  11      183.32      164.38     11.05 o 
  -5   1  11     3438.59     3422.85     93.30 o 
  -4   1  11      313.02      290.57     10.22 o 
  -3   1  11     1986.35     2034.98     45.09 o 
  -2   1  11      126.61      137.87     18.19 o 
  -1   1  11     3232.43     3329.76     98.75 o 
   0   1  11      376.62      335.49     20.91 o 
   1   1  11      895.88      886.79     35.44 o 
   2   1  11       14.09       22.41      8.38 o 
   3   1  11     1231.86     1274.42     46.55 o 
   4   1  11      431.85      390.23     26.93 o 
 -10   2  11      341.92      310.54     16.75 o 
  -9   2  11      551.64      504.51     19.36 o 
  -8   2  11      114.60      106.39     14.46 o 
  -7   2  11     3045.53     3079.01     48.61 o 
  -6   2  11     1067.99     1005.21     25.84 o 
  -5   2  11      752.09      797.61     30.32 o 
  -4   2  11      252.76      275.91     20.32 o 
  -3   2  11     2851.87     2960.67     40.34 o 
  -2   2  11     2229.93     2249.14     35.50 o 
  -1   2  11      480.57      459.03     16.29 o 
   0   2  11     1299.56     1343.40     42.56 o 
   1   2  11      521.06      454.93     26.27 o 
   2   2  11      482.52      505.87     28.73 o 
   3   2  11      225.40      187.20     20.88 o 
 -10   3  11      604.85      603.70     21.77 o 
  -9   3  11      121.41      119.08     11.40 o 
  -8   3  11     1528.26     1524.27     31.57 o 
  -7   3  11       96.99       78.40     13.37 o 
  -6   3  11     1904.71     1940.69     50.34 o 
  -5   3  11      178.87      197.91     17.89 o 
  -4   3  11     2455.71     2435.63     37.29 o 
  -3   3  11       31.87       36.96     10.77 o 
  -2   3  11     1841.22     1876.22     33.75 o 
  -1   3  11      115.14      118.31     10.43 o 
   0   3  11     1665.89     1788.50     34.36 o 
   1   3  11        4.88        2.49      5.10 o 
   2   3  11     1026.18     1060.68     42.89 o 
   3   3  11      132.13      125.35     18.82 o 
  -9   4  11      119.73       94.16     15.83 o 
  -8   4  11      927.48      894.03     37.11 o 
  -7   4  11      179.47      177.96     18.89 o 
  -6   4  11      864.47      903.88     35.44 o 
  -5   4  11      265.95      266.81     14.23 o 
  -4   4  11     1817.09     1863.49     33.70 o 
  -3   4  11     1562.69     1522.21     30.94 o 
  -2   4  11      211.80      216.13     13.32 o 
  -1   4  11      473.93      472.94     18.45 o 
   0   4  11      702.79      672.19     35.18 o 
   1   4  11      468.05      454.18     18.98 o 
   2   4  11      219.33      209.68     22.48 o 
  -9   5  11      553.10      514.32     29.99 o 
  -8   5  11       62.76       55.33     12.83 o 
  -7   5  11      572.40      510.26     28.33 o 
  -6   5  11      314.26      288.28     22.48 o 
  -5   5  11     1763.34     1846.93     34.50 o 
  -4   5  11      108.24      105.53     10.31 o 
  -3   5  11      677.55      730.37     67.10 o 
  -2   5  11        2.19       -0.91      6.75 o 
  -1   5  11     1213.21     1198.93     62.05 o 
   0   5  11       47.37       38.29      8.35 o 
   1   5  11      761.12      811.07     31.49 o 
  -9   6  11      648.26      664.81     34.78 o 
  -8   6  11       27.84       18.55      9.71 o 
  -7   6  11     1281.30     1310.13     45.89 o 
  -6   6  11      202.84      184.47     20.35 o 
  -5   6  11     1293.95     1377.47     31.28 o 
  -4   6  11      194.70      202.83     15.03 o 
  -3   6  11     1118.07     1185.16     29.79 o 
  -2   6  11      192.41      203.39     19.62 o 
  -1   6  11      647.90      641.59     23.50 o 
   0   6  11      112.00      114.24     12.71 o 
   1   6  11      319.89      298.72     25.54 o 
  -8   7  11      360.03      398.47     27.20 o 
  -7   7  11      514.48      515.25     29.93 o 
  -6   7  11      916.76      900.35     38.64 o 
  -5   7  11      216.95      210.84     18.92 o 
  -4   7  11      913.97      877.27     26.79 o 
  -3   7  11      101.33      110.46     12.38 o 
  -2   7  11      976.21     1058.90     30.18 o 
  -1   7  11       91.88       83.29     11.80 o 
  -7   8  11       26.78       39.30     12.24 o 
  -6   8  11      380.78      409.91     20.95 o 
  -5   8  11        1.29        8.88      7.12 o 
  -4   8  11      916.40      941.73     31.62 o 
  -3   8  11      448.98      430.99     26.67 o 
  -6   9  11       96.53      106.73     17.29 o 
  -5   9  11      207.66      188.80     22.28 o 
   1 -12  12      202.35      174.56     21.21 o 
  -2 -11  12      775.58      926.29     41.96 o 
  -1 -11  12       11.85       11.90     11.50 o 
   0 -11  12      487.31      506.14     31.26 o 
   1 -11  12        5.13        9.64      6.82 o 
   2 -11  12      505.10      546.88     22.62 o 
   3 -11  12       44.44       49.34     13.83 o 
  -4 -10  12      550.84      595.25     36.18 o 
  -3 -10  12       95.22       95.69     18.69 o 
  -2 -10  12      487.44      463.97     30.06 o 
  -1 -10  12      475.68      501.81     30.39 o 
   0 -10  12      338.90      341.16     17.43 o 
   1 -10  12      142.53      147.53     13.41 o 
   2 -10  12      359.40      357.82     18.05 o 
   3 -10  12      347.12      352.99     37.21 o 
  -5  -9  12      267.66      299.78     28.66 o 
  -4  -9  12      208.35      188.20     24.07 o 
  -3  -9  12      702.05      718.54     36.38 o 
  -2  -9  12        4.86       -1.73      9.31 o 
  -1  -9  12      698.59      818.09     36.91 o 
   0  -9  12       32.00       31.62      7.60 o 
   1  -9  12      671.63      665.02     22.53 o 
   2  -9  12        5.01       -4.99      4.99 o 
   3  -9  12     1219.27     1221.59     42.00 o 
   4  -9  12       11.81       11.92      5.52 o 
  -6  -8  12        3.19       11.35      7.60 o 
  -5  -8  12      864.98      982.21     43.49 o 
  -4  -8  12       60.22       66.97     16.56 o 
  -3  -8  12      939.35     1011.87     41.23 o 
  -2  -8  12      240.51      238.67     22.61 o 
  -1  -8  12      769.98      747.27     34.45 o 
   0  -8  12      368.37      396.05     17.11 o 
   1  -8  12      424.57      433.84     25.14 o 
   2  -8  12      426.48      442.66     18.50 o 
   3  -8  12     1148.38     1085.58     29.55 o 
   4  -8  12      587.82      610.20     22.81 o 
  -7  -7  12      170.03      173.63     20.22 o 
  -6  -7  12      421.67      462.62     20.35 o 
  -5  -7  12      336.28      355.75     17.24 o 
  -4  -7  12     1028.58     1166.09     44.36 o 
  -3  -7  12      494.37      479.14     28.33 o 
  -2  -7  12     1594.21     1597.88     48.35 o 
  -1  -7  12      214.26      198.64     12.16 o 
   0  -7  12      728.66      738.80     22.02 o 
   1  -7  12       79.97       62.25      8.48 o 
   2  -7  12     1583.96     1552.15     33.71 o 
   3  -7  12       10.26       11.46      5.08 o 
   4  -7  12      567.25      589.96     37.74 o 
   5  -7  12        0.19        2.33      6.05 o 
  -7  -6  12        6.49        1.28      6.28 o 
  -6  -6  12      898.59      928.63     26.60 o 
  -5  -6  12       32.04       37.78      7.39 o 
  -4  -6  12     1087.05     1030.69     39.83 o 
  -3  -6  12      253.83      230.82     21.48 o 
  -2  -6  12     2056.72     2094.83     54.00 o 
  -1  -6  12      353.36      337.87     15.83 o 
   0  -6  12      452.56      460.83     17.20 o 
   1  -6  12       79.25       77.80      9.08 o 
   2  -6  12     1348.93     1268.44     29.83 o 
   3  -6  12     1060.80     1032.13     27.76 o 
   4  -6  12      204.86      222.30     15.11 o 
   5  -6  12      223.23      223.99     16.39 o 
  -8  -5  12      160.71      147.30     19.29 o 
  -7  -5  12      284.83      329.35     17.82 o 
  -6  -5  12      552.80      570.75     23.47 o 
  -5  -5  12      895.81      905.90     24.08 o 
  -4  -5  12      248.09      230.37     12.59 o 
  -3  -5  12     1246.20     1306.34     42.69 o 
  -2  -5  12      508.72      459.78     25.20 o 
  -1  -5  12     1472.61     1438.22     54.23 o 
   0  -5  12       58.08       51.46     13.07 o 
   1  -5  12     1227.40     1260.56     28.50 o 
   2  -5  12       98.68       86.88      9.65 o 
   3  -5  12      673.65      709.17     24.90 o 
   4  -5  12       20.10       23.50     11.07 o 
   5  -5  12      736.20      732.96     25.66 o 
  -8  -4  12       60.98       43.98      9.03 o 
  -7  -4  12     1426.06     1489.33     47.65 o 
  -6  -4  12       18.16       11.07      6.25 o 
  -5  -4  12      636.89      655.45     20.22 o 
  -4  -4  12        3.88        2.61      4.37 o 
  -3  -4  12     1408.73     1333.74     41.83 o 
  -2  -4  12       40.22       28.69      5.48 o 
  -1  -4  12     2003.87     1961.40     33.43 o 
   0  -4  12     1000.64      952.76     28.70 o 
   1  -4  12     1364.24     1372.43     25.04 o 
   2  -4  12       54.38       50.01      6.46 o 
   3  -4  12      907.63      828.29     24.45 o 
   4  -4  12      264.05      291.92     16.15 o 
   5  -4  12      431.50      420.08     29.86 o 
  -8  -3  12      361.65      352.39     17.56 o 
  -7  -3  12      905.89      881.30     40.96 o 
  -6  -3  12      651.52      587.85     19.57 o 
  -5  -3  12     1377.99     1327.33     27.97 o 
  -4  -3  12      360.67      361.84     14.52 o 
  -3  -3  12     1476.85     1467.65     27.26 o 
  -2  -3  12     1775.00     1732.16     24.16 o 
  -1  -3  12      118.84      106.04      7.44 o 
   0  -3  12     1882.88     1834.43     26.59 o 
   1  -3  12      861.64      800.32     18.17 o 
   2  -3  12      999.26     1007.06     21.25 o 
   3  -3  12      295.27      275.59     12.18 o 
   4  -3  12     1154.49     1207.69     33.04 o 
  -9  -2  12      124.02      102.86     12.31 o 
  -8  -2  12     1123.29     1125.40     60.65 o 
  -7  -2  12        7.31        6.44      5.39 o 
  -6  -2  12     1221.45     1216.62     27.66 o 
  -5  -2  12      831.52      747.14     27.03 o 
  -4  -2  12     4788.71     4855.08     53.40 o 
  -3  -2  12       25.38       22.81      3.43 o 
  -2  -2  12     1930.80     1939.47     31.54 o 
  -1  -2  12       10.05       13.55      3.69 o 
   0  -2  12     1434.80     1405.08     27.66 o 
   1  -2  12        3.16        6.08      3.41 o 
   2  -2  12     1467.13     1502.02     30.07 o 
   3  -2  12      345.90      331.63     17.52 o 
   4  -2  12      493.27      458.85     30.92 o 
  -9  -1  12       63.81       55.34      9.50 o 
  -8  -1  12      747.32      796.68     24.45 o 
  -7  -1  12      254.11      215.85     13.81 o 
  -6  -1  12     1538.44     1506.03     30.66 o 
  -5  -1  12      540.85      542.93     17.80 o 
  -4  -1  12      452.73      432.32     15.58 o 
  -3  -1  12     1525.87     1527.16     37.91 o 
  -2  -1  12     1653.42     1665.55     23.16 o 
  -1  -1  12     1619.75     1592.53     29.09 o 
   0  -1  12      745.14      761.03     31.39 o 
   1  -1  12      883.65      886.45     35.98 o 
   2  -1  12      264.75      264.94     22.54 o 
   3  -1  12     1004.04      938.72     39.50 o 
   4  -1  12       65.83       53.26     10.68 o 
  -9   0  12      604.77      623.68     22.49 o 
  -8   0  12      253.23      250.38     21.31 o 
  -7   0  12     1258.26     1293.21     29.23 o 
  -6   0  12      129.77      124.05     15.03 o 
  -5   0  12      908.21      872.01     45.29 o 
  -4   0  12        2.40       -4.33      4.33 o 
  -3   0  12     4113.67     4193.36     38.88 o 
  -2   0  12       16.02       18.97      5.49 o 
  -1   0  12     1113.58     1088.35     36.71 o 
   0   0  12        0.12        1.06      6.25 o 
   1   0  12     1578.95     1547.60     48.15 o 
   2   0  12      102.94       86.05     15.36 o 
   3   0  12      994.75     1033.62     42.83 o 
 -10   1  12       22.29       22.68      9.91 o 
  -9   1  12     1107.99     1145.84     30.00 o 
  -8   1  12       78.74       83.80     10.15 o 
  -7   1  12      961.17      971.79     25.15 o 
  -6   1  12       20.04       22.79      6.04 o 
  -5   1  12     1235.01     1269.70     50.51 o 
  -4   1  12      629.78      574.10     25.74 o 
  -3   1  12     3379.22     3404.73     43.97 o 
  -2   1  12      685.71      726.17     42.89 o 
  -1   1  12      353.35      372.84     15.13 o 
   0   1  12      305.98      257.82     19.95 o 
   1   1  12     1137.70     1151.72     42.83 o 
   2   1  12      907.58      944.71     39.90 o 
   3   1  12      122.29      116.11     17.96 o 
 -10   2  12      349.88      317.81     22.81 o 
  -9   2  12      517.44      551.31     21.13 o 
  -8   2  12     1242.51     1283.51     29.99 o 
  -7   2  12      358.37      309.37     14.58 o 
  -6   2  12      622.39      638.80     29.19 o 
  -5   2  12     1225.27     1199.47     38.44 o 
  -4   2  12     3403.99     3466.62     45.18 o 
  -3   2  12       28.33       39.74      7.02 o 
  -2   2  12      452.22      475.34     28.33 o 
  -1   2  12      581.31      513.13     18.27 o 
   0   2  12     3426.53     3604.20     76.08 o 
   1   2  12        2.26        7.98      8.05 o 
   2   2  12      454.66      462.51     28.79 o 
  -9   3  12        7.48        9.38      8.45 o 
  -8   3  12     1608.10     1645.69     51.14 o 
  -7   3  12       91.54       77.81     13.63 o 
  -6   3  12     1586.10     1526.39     45.89 o 
  -5   3  12       52.53       56.13     11.97 o 
  -4   3  12     2658.21     2761.06     41.75 o 
  -3   3  12      120.81      123.05     10.55 o 
  -2   3  12      965.55      991.76     33.88 o 
  -1   3  12      385.34      360.66     18.02 o 
   0   3  12     1026.53     1037.02     27.58 o 
   1   3  12      285.55      303.91     25.87 o 
   2   3  12      410.84      477.81     30.26 o 
  -9   4  12      423.22      445.29     28.20 o 
  -8   4  12      375.14      356.71     25.40 o 
  -7   4  12      688.06      704.17     33.52 o 
  -6   4  12      333.63      325.32     22.94 o 
  -5   4  12      786.85      863.11     35.18 o 
  -4   4  12      485.67      465.66     17.81 o 
  -3   4  12     1092.96     1126.46     35.31 o 
  -2   4  12      101.78      102.01     10.64 o 
  -1   4  12     2024.26     2075.82     39.22 o 
   0   4  12        2.33        6.02      6.01 o 
   1   4  12      395.58      470.89     29.53 o 
  -9   5  12      961.32      978.49     42.09 o 
  -8   5  12        8.72       10.37      8.38 o 
  -7   5  12      822.37      833.32     37.37 o 
  -6   5  12       20.05       13.57      9.71 o 
  -5   5  12     1316.10     1258.22     29.73 o 
  -4   5  12        5.25       -4.03      4.35 o 
  -3   5  12     1086.38     1123.64     36.71 o 
  -2   5  12      248.78      261.64     23.37 o 
  -1   5  12      629.39      697.98     64.61 o 
   0   5  12      120.12      104.70     12.85 o 
  -8   6  12      231.23      258.49     24.34 o 
  -7   6  12      619.55      665.60     35.25 o 
  -6   6  12      409.63      430.72     28.06 o 
  -5   6  12      851.47      869.60     26.09 o 
  -4   6  12      701.43      695.38     23.64 o 
  -3   6  12      384.63      401.84     18.86 o 
  -2   6  12      513.18      548.54     22.18 o 
  -1   6  12      323.51      322.70     18.95 o 
   0   6  12      226.80      220.18     23.74 o 
  -7   7  12       40.01       51.67     13.57 o 
  -6   7  12      796.41      797.28     38.64 o 
  -5   7  12       38.39       38.49      8.69 o 
  -4   7  12     1144.71     1227.39     32.72 o 
  -3   7  12       23.99        8.82      7.57 o 
  -2   7  12      759.86      757.40     27.27 o 
  -5   8  12      174.10      175.43     21.41 o 
  -4   8  12      232.99      251.17     24.74 o 
   1 -11  13       68.11       63.64     14.43 o 
   2 -11  13      244.88      239.47     24.07 o 
  -3 -10  13      311.26      350.19     29.86 o 
  -2 -10  13      225.01      218.79     24.54 o 
  -1 -10  13      540.02      514.71     31.65 o 
   0 -10  13      162.15      157.47     21.28 o 
   1 -10  13      431.45      484.22     20.93 o 
   2 -10  13       56.91       61.37     16.33 o 
  -4  -9  13        2.03        2.86     11.90 o 
  -3  -9  13      519.34      553.48     32.98 o 
  -2  -9  13        0.48        5.59     10.91 o 
  -1  -9  13     1016.29     1025.77     41.83 o 
   0  -9  13      187.60      178.18     13.89 o 
   1  -9  13      357.84      370.69     21.15 o 
   2  -9  13       13.62       14.58      5.87 o 
   3  -9  13      799.80      773.71     26.29 o 
  -5  -8  13      467.01      464.04     32.92 o 
  -4  -8  13      157.10      203.96     24.14 o 
  -3  -8  13      699.55      713.68     36.04 o 
  -2  -8  13      438.36      423.61     28.13 o 
  -1  -8  13      466.59      442.63     27.13 o 
   0  -8  13      467.27      501.11     19.41 o 
   1  -8  13      148.56      118.05     11.63 o 
   2  -8  13      683.45      715.99     24.14 o 
   3  -8  13      143.30      130.81     17.66 o 
  -7  -7  13       79.01       57.59     14.76 o 
  -6  -7  13      546.72      621.22     23.82 o 
  -5  -7  13       76.92       83.19     18.29 o 
  -4  -7  13      852.60      798.47     38.37 o 
  -3  -7  13       17.19       17.76      9.84 o 
  -2  -7  13     1666.98     1697.89     50.94 o 
  -1  -7  13       20.98       11.46      5.12 o 
   0  -7  13      678.63      654.15     21.44 o 
   1  -7  13       16.15       14.86      5.46 o 
   2  -7  13      904.39      891.06     26.46 o 
   3  -7  13       82.84       83.41     10.38 o 
   4  -7  13      682.81      704.47     25.15 o 
  -7  -6  13       72.65       57.92     13.50 o 
  -6  -6  13      615.50      603.63     22.30 o 
  -5  -6  13       87.93      118.11     18.89 o 
  -4  -6  13      819.59      782.45     36.31 o 
  -3  -6  13      732.57      709.83     33.52 o 
  -2  -6  13      947.57      847.02     35.31 o 
  -1  -6  13      587.03      543.74     18.82 o 
   0  -6  13      368.93      328.30     15.36 o 
   1  -6  13      598.26      620.34     21.00 o 
   2  -6  13      298.11      278.49     14.86 o 
   3  -6  13      300.71      289.32     38.60 o 
   4  -6  13      159.68      142.75     13.45 o 
  -7  -5  13      533.43      558.70     44.06 o 
  -6  -5  13       72.81       74.28     14.03 o 
  -5  -5  13      535.48      586.74     25.37 o 
  -4  -5  13      144.63      148.43     19.29 o 
  -3  -5  13     1586.17     1514.48     47.08 o 
  -2  -5  13        7.77        9.98      8.11 o 
  -1  -5  13      825.45      860.94     23.11 o 
   0  -5  13        0.04        4.13      4.46 o 
   1  -5  13     1422.78     1445.63     31.65 o 
   2  -5  13       16.52       18.83      6.28 o 
   3  -5  13      402.76      405.71     18.03 o 
   4  -5  13       69.39       69.47     13.07 o 
  -8  -4  13       34.62       30.25      8.45 o 
  -7  -4  13      511.48      498.47     31.42 o 
  -6  -4  13        2.56        4.12      4.85 o 
  -5  -4  13     1071.25     1075.07     26.29 o 
  -4  -4  13      791.09      785.97     21.76 o 
  -3  -4  13      345.40      333.97     22.88 o 
  -2  -4  13      157.99      172.45     24.67 o 
  -1  -4  13     1174.26     1098.49     25.82 o 
   0  -4  13      868.45      818.36     36.54 o 
   1  -4  13      696.03      665.98     17.53 o 
   2  -4  13      600.59      595.44     20.94 o 
   3  -4  13      303.14      297.10     16.76 o 
   4  -4  13      312.98      333.90     22.88 o 
  -8  -3  13      621.00      640.36     23.87 o 
  -7  -3  13      230.99      239.89     28.13 o 
  -6  -3  13      730.43      768.03     22.86 o 
  -5  -3  13      633.37      613.97     19.99 o 
  -4  -3  13     1430.97     1465.04     29.25 o 
  -3  -3  13      536.31      522.49     26.47 o 
  -2  -3  13      660.03      640.96     15.35 o 
  -1  -3  13       57.38       40.10      6.54 o 
   0  -3  13     1774.98     1831.01     27.85 o 
   1  -3  13       15.39       11.80      4.30 o 
   2  -3  13      715.58      737.61     19.07 o 
   3  -3  13       36.74       30.36     10.71 o 
  -8  -2  13     1058.23     1108.28     29.76 o 
  -7  -2  13       88.33       70.63      9.48 o 
  -6  -2  13      983.22     1047.59     26.32 o 
  -5  -2  13      101.21       85.91      9.62 o 
  -4  -2  13     1697.43     1688.09     31.49 o 
  -3  -2  13       24.90       24.22      5.85 o 
  -2  -2  13     2356.91     2432.72     30.53 o 
  -1  -2  13     1271.83     1207.93     38.60 o 
   0  -2  13      383.12      354.71     12.49 o 
   1  -2  13      110.50      105.19     10.97 o 
   2  -2  13      694.14      678.24     26.63 o 
   3  -2  13      528.91      576.97     43.79 o 
  -9  -1  13      287.56      317.33     18.46 o 
  -8  -1  13      426.82      415.76     18.55 o 
  -7  -1  13      607.61      597.85     36.58 o 
  -6  -1  13      300.46      286.94     14.62 o 
  -5  -1  13     1101.57     1147.32     26.15 o 
  -4  -1  13      533.09      529.36     17.49 o 
  -3  -1  13     1638.17     1642.67     24.16 o 
  -2  -1  13        7.91       11.91      4.65 o 
  -1  -1  13     1772.44     1840.00     49.28 o 
   0  -1  13      267.45      269.33     20.55 o 
   1  -1  13     1018.48     1047.38     40.90 o 
   2  -1  13       23.89       24.53      6.98 o 
   3  -1  13      702.54      734.60     27.09 o 
  -9   0  13      684.06      693.29     24.43 o 
  -8   0  13        5.80       10.48      6.37 o 
  -7   0  13     1074.86     1040.38     27.08 o 
  -6   0  13        9.04        8.62      7.55 o 
  -5   0  13     1156.11     1214.65     27.07 o 
  -4   0  13       72.83       82.31      8.89 o 
  -3   0  13     1132.42     1138.76     24.86 o 
  -2   0  13      345.79      313.43     13.95 o 
  -1   0  13     1623.63     1697.29     48.21 o 
   0   0  13      366.37      362.89     23.87 o 
   1   0  13      329.38      337.89     24.80 o 
   2   0  13      231.73      237.21     24.34 o 
  -9   1  13      632.68      658.64     23.65 o 
  -8   1  13      546.85      563.05     21.16 o 
  -7   1  13      762.00      723.61     22.73 o 
  -6   1  13      339.15      393.42     23.14 o 
  -5   1  13      242.14      284.22     19.55 o 
  -4   1  13      703.31      721.93     29.53 o 
  -3   1  13      630.45      588.15     24.97 o 
  -2   1  13     1681.89     1711.66     32.20 o 
  -1   1  13      579.18      527.15     27.60 o 
   0   1  13      868.58      958.07     39.10 o 
   1   1  13       24.78       31.79     11.24 o 
   2   1  13      467.67      501.08     30.72 o 
 -10   2  13      539.34      593.58     31.99 o 
  -9   2  13       54.14       65.30     14.90 o 
  -8   2  13     1405.19     1403.49     47.41 o 
  -7   2  13      155.91      135.46     17.62 o 
  -6   2  13     1031.06     1061.28     38.37 o 
  -5   2  13        4.75        1.60      7.05 o 
  -4   2  13     1686.43     1799.65     44.06 o 
  -3   2  13       13.69       18.81      5.74 o 
  -2   2  13     1922.92     2076.38     37.17 o 
  -1   2  13      110.16      122.56     16.63 o 
   0   2  13      403.69      377.52     26.13 o 
   1   2  13        6.49        4.92      9.11 o 
  -9   3  13       94.49      115.78     19.02 o 
  -8   3  13      822.19      914.65     39.63 o 
  -7   3  13      184.25      136.66     18.09 o 
  -6   3  13      710.91      710.49     32.65 o 
  -5   3  13      935.75      909.33     35.91 o 
  -4   3  13     1232.02     1204.40     28.26 o 
  -3   3  13      430.89      422.06     18.95 o 
  -2   3  13      544.09      579.10     20.34 o 
  -1   3  13      818.16      861.67     25.65 o 
   0   3  13      144.86      148.50     20.28 o 
   1   3  13      565.48      606.55     35.38 o 
  -8   4  13       93.79       93.17     17.62 o 
  -7   4  13     1063.74     1158.57     44.16 o 
  -6   4  13        4.97       -4.32      8.45 o 
  -5   4  13     1337.31     1374.90     45.89 o 
  -4   4  13       38.88       36.07      7.44 o 
  -3   4  13      792.83      823.31     24.81 o 
  -2   4  13        9.32        6.18      6.32 o 
  -1   4  13     1519.51     1614.72     50.61 o 
   0   4  13       56.97       38.24     13.90 o 
  -8   5  13       42.88       47.28     14.56 o 
  -7   5  13      766.61      789.49     37.51 o 
  -6   5  13      492.56      462.38     29.19 o 
  -5   5  13      802.24      776.59     36.18 o 
  -4   5  13      117.61      126.43     22.94 o 
  -3   5  13      570.30      594.51     29.36 o 
  -2   5  13      372.37      394.30     19.27 o 
  -1   5  13      258.12      270.20     29.79 o 
  -7   6  13       84.24       79.73     16.82 o 
  -6   6  13      637.61      648.91     35.44 o 
  -5   6  13      299.14      295.09     24.34 o 
  -4   6  13      742.16      769.46     26.04 o 
  -3   6  13       56.67       64.70     10.82 o 
  -2   6  13      886.50      895.70     40.57 o 
  -5   7  13        5.90        0.86      8.38 o 
  -4   7  13      731.60      779.72     38.24 o 
   1 -10  14      501.95      549.83     31.19 o 
  -3  -9  14      396.91      417.56     30.92 o 
  -2  -9  14      263.55      354.45     29.26 o 
  -1  -9  14      650.87      714.81     37.37 o 
   0  -9  14      193.75      197.89     14.54 o 
   1  -9  14      413.36      439.45     19.60 o 
   2  -9  14      357.82      365.02     25.87 o 
  -4  -8  14      437.21      512.52     33.58 o 
  -3  -8  14      193.84      222.58     24.54 o 
  -2  -8  14      745.56      769.41     36.44 o 
  -1  -8  14      185.76      182.08     21.28 o 
   0  -8  14      540.01      592.35     22.31 o 
   1  -8  14       21.15       15.49      7.68 o 
   2  -8  14      740.90      754.98     25.67 o 
  -5  -7  14       17.55       26.27     14.10 o 
  -4  -7  14      831.03      894.23     40.23 o 
  -3  -7  14       20.42        9.71      9.98 o 
  -2  -7  14     1559.00     1611.71     51.34 o 
  -1  -7  14      114.17      140.72     18.82 o 
   0  -7  14      578.66      548.57     20.41 o 
   1  -7  14       88.42      104.79     11.26 o 
   2  -7  14      501.86      436.72     19.23 o 
   3  -7  14      193.47      196.34     15.37 o 
  -7  -6  14      372.18      413.17     27.07 o 
  -6  -6  14      300.57      288.48     27.40 o 
  -5  -6  14      255.90      304.24     26.93 o 
  -4  -6  14      440.89      444.96     28.73 o 
  -3  -6  14      699.64      712.35     34.31 o 
  -2  -6  14      452.74      413.83     26.60 o 
  -1  -6  14     1050.14     1033.69     27.01 o 
   0  -6  14       69.19       61.14      8.69 o 
   1  -6  14      657.44      667.36     22.62 o 
   2  -6  14       27.36       27.55      6.84 o 
   3  -6  14      457.61      446.59     19.82 o 
  -7  -5  14      755.75      798.31     26.57 o 
  -6  -5  14        3.30        1.34      7.88 o 
  -5  -5  14      517.01      517.04     30.79 o 
  -4  -5  14       36.44       25.34     11.31 o 
  -3  -5  14     1168.86     1192.42     42.76 o 
  -2  -5  14       32.15       38.70     10.51 o 
  -1  -5  14     1047.07     1025.63     29.23 o 
   0  -5  14      296.15      272.51     14.34 o 
   1  -5  14      587.65      581.94     30.99 o 
   2  -5  14       74.28       80.18      9.95 o 
   3  -5  14      625.00      659.40     23.70 o 
   4  -5  14      189.88      188.86     20.75 o 
  -7  -4  14      427.36      403.46     18.98 o 
  -6  -4  14      172.04      183.08     25.60 o 
  -5  -4  14      431.21      429.22     35.51 o 
  -4  -4  14      436.17      388.83     25.80 o 
  -3  -4  14      718.71      693.27     32.25 o 
  -2  -4  14     1053.60      973.04     36.71 o 
  -1  -4  14       30.76       33.16      6.63 o 
   0  -4  14      487.39      510.94     38.94 o 
   1  -4  14      532.29      487.78     23.84 o 
   2  -4  14      718.67      738.85     23.94 o 
   3  -4  14       44.36       47.35     13.10 o 
  -8  -3  14      656.70      706.38     25.23 o 
  -7  -3  14       50.86       59.27      9.89 o 
  -6  -3  14      951.67     1066.67     35.08 o 
  -5  -3  14       53.59       42.88      7.77 o 
  -4  -3  14      916.54      917.24     36.91 o 
  -3  -3  14      188.10      197.17     19.15 o 
  -2  -3  14      869.42      915.71     22.20 o 
  -1  -3  14       76.13       72.93      9.79 o 
   0  -3  14      939.86      934.96     20.80 o 
   1  -3  14       32.41       32.21      5.92 o 
   2  -3  14      708.64      748.46     40.37 o 
  -8  -2  14      725.64      730.49     45.79 o 
  -7  -2  14      201.29      218.87     15.08 o 
  -6  -2  14      685.60      728.87     22.88 o 
  -5  -2  14      702.15      685.52     21.49 o 
  -4  -2  14      758.01      726.43     21.14 o 
  -3  -2  14      238.88      232.62     19.68 o 
  -2  -2  14     1123.24     1142.97     21.52 o 
  -1  -2  14      571.36      548.18     22.89 o 
   0  -2  14      539.93      516.48     57.02 o 
   1  -2  14      619.13      620.23     22.77 o 
   2  -2  14       33.29       24.00      7.07 o 
  -8  -1  14      141.01      135.82     17.26 o 
  -7  -1  14      560.98      550.24     20.83 o 
  -6  -1  14       20.81       19.71      6.40 o 
  -5  -1  14     1234.29     1273.32     28.72 o 
  -4  -1  14       76.42       87.53      9.27 o 
  -2  -1  14        0.05        2.06      6.72 o 
  -1  -1  14     1308.12     1320.04     43.89 o 
   0  -1  14       97.01      100.55     16.03 o 
   1  -1  14      594.39      607.43     20.19 o 
   2  -1  14        7.42       11.23      7.32 o 
  -9   0  14      652.93      680.63     34.71 o 
  -8   0  14       81.08       81.62     11.04 o 
  -7   0  14      500.68      488.12     19.82 o 
  -6   0  14      231.41      222.68     14.11 o 
  -5   0  14      816.42      804.26     31.99 o 
  -4   0  14      261.61      284.56     19.29 o 
  -3   0  14      475.84      500.82     17.41 o 
  -2   0  14      724.83      765.95     32.19 o 
  -1   0  14      525.14      483.66     27.27 o 
   0   0  14      536.67      531.67     30.52 o 
   1   0  14      297.38      324.19     27.13 o 
  -9   1  14      284.16      305.50     25.60 o 
  -8   1  14      750.77      805.32     37.71 o 
  -7   1  14      198.60      169.18     19.29 o 
  -6   1  14      865.95      841.23     34.58 o 
  -5   1  14      217.01      203.29     18.69 o 
  -4   1  14      630.36      718.74     30.52 o 
  -3   1  14        0.94        6.22      4.84 o 
  -2   1  14     1049.39     1053.30     39.17 o 
  -1   1  14      156.90      146.23     18.29 o 
   0   1  14      912.30      890.04     40.03 o 
   1   1  14        4.03       23.21     11.17 o 
  -8   2  14      982.53     1003.16     41.03 o 
  -7   2  14       68.77       63.04     13.90 o 
  -6   2  14      952.32      986.20     38.37 o 
  -5   2  14        9.32        9.64      7.91 o 
  -4   2  14      733.09      794.68     33.32 o 
  -3   2  14      295.90      272.57     14.24 o 
  -2   2  14      839.18      850.45     24.91 o 
  -1   2  14      242.97      219.05     22.41 o 
   0   2  14      367.64      377.99     28.00 o 
  -8   3  14      244.79      279.30     25.54 o 
  -7   3  14      479.35      538.65     30.52 o 
  -6   3  14      288.92      327.05     24.61 o 
  -5   3  14      684.60      685.82     32.72 o 
  -4   3  14      111.46       97.19     10.74 o 
  -3   3  14     1172.66     1220.18     30.34 o 
  -2   3  14      250.34      254.84     20.68 o 
  -1   3  14      742.32      760.50     37.91 o 
  -7   4  14      622.34      637.14     34.38 o 
  -6   4  14       66.29       58.39     14.96 o 
  -5   4  14     1042.57     1122.46     43.23 o 
  -4   4  14      243.51      275.06     15.89 o 
  -3   4  14      651.96      666.00     23.60 o 
  -2   4  14       73.40       64.23     10.52 o 
  -1   4  14      445.21      503.87     33.05 o 
  -6   5  14      465.66      440.50     29.66 o 
  -5   5  14      360.88      445.02     30.12 o 
  -4   5  14      697.00      758.27     26.01 o 
  -3   5  14      175.95      179.98     24.34 o 
  -2   5  14      331.03      389.03     28.26 o 
  -1   5  14       31.42       25.27     14.56 o 
  -4   6  14      553.73      561.60     32.92 o 
   1  -9  15      121.82      122.03     18.09 o 
  -3  -8  15        4.68       25.07     10.11 o 
  -2  -8  15     1054.27     1072.92     44.22 o 
  -1  -8  15        1.16       20.42      9.64 o 
   0  -8  15      470.11      474.76     20.07 o 
   1  -8  15       22.95       34.02      7.58 o 
  -4  -7  15      320.03      276.11     26.07 o 
  -3  -7  15      343.78      325.45     26.87 o 
  -2  -7  15      959.63      971.17     41.36 o 
  -1  -7  15      307.63      302.11     25.00 o 
   0  -7  15      421.71      434.31     18.86 o 
   1  -7  15      485.73      481.91     29.49 o 
   2  -7  15      112.31      114.05     17.36 o 
  -5  -6  15      547.61      547.37     33.52 o 
  -4  -6  15        1.18        8.38      9.11 o 
  -3  -6  15      846.94      934.20     40.17 o 
  -2  -6  15       98.32       84.59     15.63 o 
  -1  -6  15     1103.97     1086.62     41.83 o 
   0  -6  15        0.15        4.34      4.76 o 
   1  -6  15      897.66      896.23     27.08 o 
   2  -6  15       31.39       24.10      6.68 o 
  -7  -5  15      482.91      528.81     30.12 o 
  -6  -5  15       91.96       92.37     18.69 o 
  -5  -5  15      674.56      682.69     35.78 o 
  -4  -5  15      381.35      388.63     26.73 o 
  -3  -5  15      722.34      726.05     34.58 o 
  -2  -5  15      248.47      266.14     22.88 o 
  -1  -5  15      725.17      734.22     23.24 o 
   0  -5  15      484.99      493.43     19.51 o 
   1  -5  15      328.93      306.98     16.69 o 
   2  -5  15      268.63      306.41     17.25 o 
   3  -5  15      163.65      176.09     20.81 o 
  -7  -4  15      157.94      163.18     14.76 o 
  -6  -4  15      511.11      548.76     32.25 o 
  -5  -4  15      168.80      133.93     19.42 o 
  -4  -4  15      511.78      509.53     29.53 o 
  -3  -4  15      153.35      146.17     18.29 o 
  -2  -4  15      817.62      805.65     34.45 o 
  -1  -4  15       10.86        4.52      7.78 o 
   0  -4  15     1152.67     1167.87     29.49 o 
   1  -4  15        5.80        7.04      4.86 o 
   2  -4  15      383.77      408.25     28.53 o 
  -7  -3  15        2.94       -2.09      5.66 o 
  -6  -3  15      898.78      938.92     55.03 o 
  -5  -3  15       92.00      108.13     17.69 o 
  -4  -3  15     1016.10     1095.20     41.16 o 
  -3  -3  15        1.63        5.25      7.38 o 
  -2  -3  15      729.73      696.35     17.73 o 
  -1  -3  15      142.11      144.23      9.80 o 
   0  -3  15      445.46      441.03     27.27 o 
   1  -3  15      238.53      277.66     16.44 o 
  -8  -2  15      392.40      378.03     19.90 o 
  -7  -2  15      252.97      302.15     17.67 o 
  -6  -2  15      405.54      402.96     18.08 o 
  -5  -2  15     1090.74     1096.19     27.73 o 
  -4  -2  15      398.35      396.28     25.00 o 
  -3  -2  15      602.43      583.08     28.79 o 
  -2  -2  15      260.36      222.74     13.82 o 
  -1  -2  15      632.38      610.99     21.45 o 
   0  -2  15      170.20      148.59     23.31 o 
   1  -2  15      561.84      594.69     23.30 o 
  -8  -1  15       35.58       42.96     18.55 o 
  -7  -1  15      723.34      745.57     24.85 o 
  -6  -1  15       54.31       65.92      9.62 o 
  -5  -1  15      690.99      679.71     21.60 o 
  -2  -1  15      189.81      157.21     17.76 o 
  -1  -1  15     1045.54     1042.00     40.76 o 
   0  -1  15      164.04      179.78     12.02 o 
   1  -1  15      482.19      464.67     21.47 o 
  -8   0  15      362.43      383.00     27.86 o 
  -7   0  15      312.13      302.44     24.07 o 
  -6   0  15      467.71      439.64     25.94 o 
  -5   0  15      291.33      315.81     21.61 o 
  -4   0  15      560.71      590.26     27.60 o 
  -2   0  15      791.50      865.57     36.44 o 
  -1   0  15      213.85      184.41     20.88 o 
   0   0  15      503.03      508.26     31.92 o 
  -7   1  15       18.29       18.75     10.44 o 
  -6   1  15      902.11     1086.89     41.03 o 
  -5   1  15       17.64        3.86      7.98 o 
  -4   1  15      620.74      635.81     29.79 o 
  -3   1  15       14.61       -1.00      6.92 o 
  -2   1  15      673.39      666.87     33.45 o 
  -1   1  15       59.59       81.26     16.03 o 
   0   1  15      376.39      437.24     30.79 o 
  -7   2  15      393.43      399.54     27.40 o 
  -6   2  15      655.91      749.66     34.85 o 
  -5   2  15      172.90      180.08     19.88 o 
  -4   2  15      270.40      299.72     22.68 o 
  -3   2  15      138.96      143.25     16.49 o 
  -2   2  15      474.74      468.50     29.59 o 
  -1   2  15      655.60      721.66     37.64 o 
  -7   3  15      892.27      895.90     39.97 o 
  -6   3  15       51.86       53.67     14.23 o 
  -5   3  15      522.05      585.07     32.05 o 
  -4   3  15        0.27       -8.51      8.51 o 
  -3   3  15      797.71      875.10     44.75 o 
  -2   3  15        2.08        8.11      9.78 o 
  -6   4  15      146.72      164.39     21.41 o 
  -5   4  15      285.78      314.22     26.53 o 
  -4   4  15      364.06      383.22     19.47 o 
  -3   4  15      459.46      510.90     22.53 o 
  -4   5  15      534.38      600.83     33.98 o 
  -2  -7  16      120.88      114.45     18.15 o 
  -1  -7  16      593.37      618.12     33.38 o 
   0  -7  16      164.73      152.38     13.62 o 
  -4  -6  16       66.10       54.13     15.23 o 
  -3  -6  16      720.07      679.84     35.25 o 
  -2  -6  16       84.65      119.70     17.96 o 
  -1  -6  16      667.04      624.51     32.45 o 
   0  -6  16       92.99      128.86     12.47 o 
   1  -6  16      687.62      693.87     34.71 o 
  -5  -5  16      155.21      101.21     17.82 o 
  -4  -5  16      574.46      616.13     33.38 o 
  -3  -5  16      316.42      320.87     26.20 o 
  -2  -5  16      689.45      692.40     33.85 o 
  -1  -5  16      136.44      128.28     23.94 o 
   0  -5  16      753.64      853.99     26.38 o 
   1  -5  16      135.91      125.89     17.96 o 
  -6  -4  16      568.53      544.84     33.72 o 
  -5  -4  16       33.41       46.62     12.50 o 
  -4  -4  16      674.08      718.94     35.11 o 
  -3  -4  16        2.54        3.66      8.18 o 
  -2  -4  16      724.80      724.66     33.78 o 
  -1  -4  16       74.23       59.05     12.00 o 
   0  -4  16      809.47      829.26     37.71 o 
  -7  -3  16       97.81      144.71     18.75 o 
  -6  -3  16      525.24      534.93     32.25 o 
  -5  -3  16      458.05      482.99     29.86 o 
  -4  -3  16      700.63      778.26     35.38 o 
  -3  -3  16      186.89      200.03     20.15 o 
  -1  -3  16      252.15      247.75     26.23 o 
   0  -3  16      167.15      175.92     37.24 o 
  -7  -2  16      382.55      410.46     19.86 o 
  -6  -2  16       55.92       56.44     17.32 o 
  -5  -2  16      878.15      886.65     38.17 o 
  -2  -2  16        2.23        3.17     10.61 o 
  -1  -2  16      683.83      670.66     23.56 o 
   0  -2  16        1.42       -2.46      5.17 o 
  -7  -1  16      685.37      696.11     24.66 o 
  -6  -1  16      287.74      282.29     22.94 o 
  -2  -1  16      264.95      260.30     24.94 o 
  -1  -1  16      595.69      588.62     55.39 o 
  -7   0  16      266.72      272.05     24.47 o 
  -6   0  16      983.45     1060.22     40.83 o 
  -5   0  16       42.09       37.44     11.77 o 
  -2   0  16      763.49      845.09     38.50 o 
  -1   0  16        1.81        2.39      9.51 o 
  -7   1  16       39.25       38.50     13.63 o 
  -6   1  16      755.74      868.36     38.17 o 
  -5   1  16       40.73       37.51     12.70 o 
  -2   1  16      552.16      617.46     34.38 o 
  -6   2  16      368.27      337.62     26.53 o 
  -5   2  16      652.82      723.86     35.44 o 
  -4   2  16       49.17       42.83     14.96 o 
  -3   2  16      257.37      288.81     25.34 o 
  -2   2  16      147.49      148.30     21.95 o 
  -5   3  16      544.76      570.04     33.58 o 
  -4   3  16       40.18       71.09     16.56 o 
  -3   3  16      474.22      561.40     33.72 o 
  -3  -5  17        0.58       11.97      8.98 o 
  -2  -5  17      765.40      805.52     37.24 o 
  -1  -5  17        7.56       -1.53      6.65 o 
   0  -5  17      689.98      752.85     36.18 o 
  -5  -4  17      184.68      181.35     23.14 o 
  -4  -4  17      318.82      320.47     26.60 o 
  -3  -4  17      141.08      162.26     20.42 o 
  -2  -4  17      334.76      357.04     24.47 o 
  -1  -4  17      207.03      237.21     22.81 o 
  -6  -3  17      123.38      112.25     20.22 o 
  -5  -3  17      500.67      544.51     31.59 o 
  -4  -3  17      147.46      144.84     18.89 o 
  -1  -3  17      426.33      506.59     21.53 o 
  -1  -2  17      619.85      635.40     24.54 o 
  -2  -1  17      471.62      535.58     22.05 o 
  -2   0  17      472.14      465.90     30.99 o 
                                                 
